# Supplementary material for: Insecticide resistance status of Aedes aegypti in Bangladesh
Source: Parasit Vectors. 2020 Dec 14;13:622. doi: 10.1186/s13071-020-04503-6 (PMC7734861; doi:10.1186/s13071-020-04503-6)
Supplement: Supplementary file 1 — Additional file 1. All enzyme data. [file 13071_2020_4503_MOESM1_ESM.xlsx]

## Sheet: Bioassay data_Dhaka
Location	Insecticide	% Mortality at 30 minutes	95% confidence intervals
Azimpur	Permethrin 1X	1.65	0.92
Dhanmondi & Mohammadpur	Permethrin 1X	0.884956	0.5
	Permethrin 2X	44.4444	2.16025
	Deltamethrin 1X	61.2613	4.08248
	Malathion 1X	98.0952	1.70783
	Bendiocarb 1X	100	0
Gulshan & Karail	Permethrin 1X	6.67	0.79
	Permethrin 2X	14.22	12.5
	Deltamethrin 1X	49	7.3
	Malathion 1X	62.86	2.65
	Bendiocarb 1X	100	0
Malibagh	Permethrin 1X	0	0
Mirpur	Permethrin 1X	1.85	1.59
	Deltamethrin 1X	93.04	6.01
	Bendiocarb 1X	100	0
Uttara	Permethrin 1X	5.39	1.72
	Deltamethrin 1X	100	0
	Malathion 1X	100	0
	Bendiocarb 1X	100	0

## Sheet: Bioassay data_Non-Dhaka
Location	Insecticide	Concentration	% Mortality at 30 minutes	% Threshold	95% confidence intervals
Rajshahi	Permethrin	1X	14.78	90	2
Chapai Nawabganj	Permethrin	1X	0	90	0
	Deltamethrin	1X	100	90	0
	Bendiocarb	1X	100	90	0
Bandarban	Permethrin	1X	4.59	90	1.52
		2X	5.13	90	0.9
		5X	100	90	0
	Deltamethrin	1X	66.98	90	6.15
		2X	99.11	90	0.79
	Malathion	1X	75.7	90	4.59
		2X	100	90	0
	Bendiocarb	1X	100	90	0
Chittagong	Permethrin	1X	4.23	90	0.91
		2X	44.26	90	8.15
	Deltamethrin	1X	99.02	90	0.79
	Malathion	1X	100	90	0
	Bendiocarb	1X	100	90	0

## Sheet: All phenotyped alleles
SL	CODE	DHAKA/NON-DHAKA	INSECTICIDE	CONCENTRATION	ALIVE/DEAD	Leu410 (copy 1)	Leu410 (copy 2)	Leu410 Repeat (copy 1)	Leu410 Repeat (copy 2)	Leu410	Gly1016 (copy 1)	Gly1016 (copy 2)	Gly1016 Repeat (copy 1)	Gly1016 Repeat (copy 1)	Gly1016	Phe1534 (copy 1)	Phe1534 (copy 2)	Phe1534 Repeat (copy 1)	Phe1534 Repeat (copy 2)	Phe1534
1	BP1DF0-01	Non-Dhaka	Permethrin	1X	Dead	85.6	85.6			VV	75.2	75.2, 82	75.2,81.8	75.2,81.8	VG	84.5	84.5			CC
2	BP1DF0-02	Non-Dhaka	Permethrin	1X	Dead	85.6	85.4			VV	75.4	75.4			VV	84.5	84.5			CC
3	BP1DF0-03	Non-Dhaka	Permethrin	1X	Dead	85.6	85.6			VV	75.2	75.2, 81.8	75.2,81.8	75.2,81.8	VG	84.5	84.5, 80			FC
4	BP1DF0-04	Non-Dhaka	Permethrin	1X	Dead	85.6	85.6			VV	75.2, 82	75.2, 82			VG	84.5, 80	84.5			FC
5	BP1DF0-05	Non-Dhaka	Permethrin	1X	Dead	85.6	85.6			VV	75.2	75.2, 81.8	75.2,81.8	75.2,81.6	VG	84.5	84.5			CC
6	BP1DF0-06	Non-Dhaka	Permethrin	1X	Dead	85.6	85.6			VV	75.6	75.6			VV	84.5	84.5			CC
7	BP1DF0-07	Non-Dhaka	Permethrin	1X	Dead	85.6	85.6			VV	75.4	75.6			VV	84	84.5			CC
8	BP1DF0-08	Non-Dhaka	Permethrin	1X	Dead	85.6	85.6			VV	75.6	75.4			VV	84.5	84.5			CC
9	BP1DF0-09	Non-Dhaka	Permethrin	1X	Dead	85.6	85.6			VV	75.2, 82	75.2, 81.8			VG	84.5	84			CC
10	BP1DF0-10	Non-Dhaka	Permethrin	1X	Dead	85.4	85.6			VV	75.4	75.6			VV	84	84.5			CC
11	BP1AF0-01	Non-Dhaka	Permethrin	1X	Alive	85.6	85.6			VV	82.2	82.2			GG	80	80			FF
12	BP1AF0-02	Non-Dhaka	Permethrin	1X	Alive	85.6	85.6			VV	82.2	82.2			GG	80	80			FF
13	BP1AF0-03	Non-Dhaka	Permethrin	1X	Alive	85.4	85.4			VV	81.8	82.2			GG	80	80			FF
14	BP1AF0-04	Non-Dhaka	Permethrin	1X	Alive	85.4	85.4			VV	75.4	75.8			VV	84.5	84.5			CC
15	BP1AF0-05	Non-Dhaka	Permethrin	1X	Alive	85.4	85.4			VV	None	None	74.8	74.8	VV	Not done	Not done			N/A
16	BP1AF0-06	Non-Dhaka	Permethrin	1X	Alive	85.6	85.4			VV	75.2, 81.8	75.2, 82			VG	84.5, 80	84.5, 80			FC
17	BP1AF0-07	Non-Dhaka	Permethrin	1X	Alive	85.6	85.6			VV	75.4	75.6			VV	84.5	84.5			CC
18	BP1AF0-08	Non-Dhaka	Permethrin	1X	Alive	85.6	85.4			VV	75.4, 82	75.4	75,81.6	75,81.6	VG	80, 84.5	84.5, 80			FC
19	BP1AF0-09	Non-Dhaka	Permethrin	1X	Alive	Not done	Not done			N/A	Not done	Not done			N/A	84	84			CC
20	BP1AF0-10	Non-Dhaka	Permethrin	1X	Alive	85.6	85.4			VV	75.2, 82	75.2, 82			VG	84	84.5			CC
21	BP1AF0-11	Non-Dhaka	Permethrin	1X	Alive	85.4	85.6			VV	75.6	75.6			VV	84.5	84.5			CC
22	BP1AF0-12	Non-Dhaka	Permethrin	1X	Alive	85.4	85.4			VV	75.4, 82.2	75.4, 82.2			VG	84.5	84.5, 80			FC
23	BP1AF0-13	Non-Dhaka	Permethrin	1X	Alive	85.4	85.4			VV	75.4	75.6			VV	84.5	84.5			CC
24	BP1AF0-14	Non-Dhaka	Permethrin	1X	Alive	85.4	85.4			VV	75.4	75.4, 82	75.2,81.8	75.2,81.6	VG	84.5, 80	84.5, 80			FC
25	BP1AF0-15	Non-Dhaka	Permethrin	1X	Alive	85.6	85.6			VV	75.4	75.6			VV	84.5	84.5			CC
26	BP1AF0-16	Non-Dhaka	Permethrin	1X	Alive	85.6	85.4			VV	75.2	75.2, 82	75.2,81.6	75.2,81.8	VG	84.5	84.5			CC
27	BP1AF0-17	Non-Dhaka	Permethrin	1X	Alive	85.4	85.6			VV	82	82.4			GG	80	80			FF
28	BP1AF0-18	Non-Dhaka	Permethrin	1X	Alive	85.6	85.6			VV	75.2	75.2, 82	75.4	75.2,81.8	VG	84.5, 80	84.5, 80			FC
29	BP1AF0-19	Non-Dhaka	Permethrin	1X	Alive	85.6	85.4			VV	82	74.4, 82	74.4,81.8	74,81.8	VG	80	80			FF
30	BP1AF0-20	Non-Dhaka	Permethrin	1X	Alive	85.4	85.4			VV	N/A	75.4, 82	75.2,81.6	75.2,81.6	VG	80, 84.5	84.5, 80			FC
31	BP1AF0-21	Non-Dhaka	Permethrin	1X	Alive	85.4	85.4			VV	75.6	75.6			VV	84.5	84.5			CC
32	BP1AF0-22	Non-Dhaka	Permethrin	1X	Alive	85.4	85.4			VV	82	82			GG	80	80			FF
33	BP1AF0-23	Non-Dhaka	Permethrin	1X	Alive	85.6	85.6			VV	74.6, 82	82	81.8	81.8	GG	80	80			FF
34	BP1AF0-24	Non-Dhaka	Permethrin	1X	Alive	85.4	85.4			VV	75.2, 82	75, 81.8			VG	84.5, 80	84.5, 80			FC
35	BP1AF0-25	Non-Dhaka	Permethrin	1X	Alive	85.4	85.4			VV	82	81.8			GG	80	80			FF
36	BP1AF0-26	Non-Dhaka	Permethrin	1X	Alive	85.4	85.4			VV	75.2, 81.8	75.2, 81.8			VG	84.5	84.5			CC
37	BP1AF0-27	Non-Dhaka	Permethrin	1X	Alive	85.4	85.4			VV	82	75.8, 82	82	82	GG	80	80			FF
38	BP1AF0-28	Non-Dhaka	Permethrin	1X	Alive	85.4	85.4			VV	75.4, 81.8	75.4, 82			VG	84	84, 80			FC
39	BP1AF0-29	Non-Dhaka	Permethrin	1X	Alive	85.4	85.4			VV	75.6	75.6			VV	84.5	84.5			CC
40	BP1AF0-30	Non-Dhaka	Permethrin	1X	Alive	85.4	85.4			VV	82	82.2			GG	80	80			FF
81	BD1DF0-01	Non-Dhaka	Deltamethrin	1X	Dead	85.4	85.6			VV	74.6	75.4			VV	84.5,80	84.5			FC
82	BD1DF0-02	Non-Dhaka	Deltamethrin	1X	Dead	85.6	85.4			VV	75.2	75.4			VV	84.5	80,84.5			FC
83	BD1DF0-03	Non-Dhaka	Deltamethrin	1X	Dead	85.6	85.4			VV	N/A	N/A	75.4	75.2	VV	84	84			CC
84	BD1DF0-04	Non-Dhaka	Deltamethrin	1X	Dead	85.6	85.6			VV	75.2	75.4			VV	84.5	84			CC
85	BD1DF0-05	Non-Dhaka	Deltamethrin	1X	Dead	85.4	85.4			VV	74.6	75.2			VV	84	84			CC
86	BD1DF0-06	Non-Dhaka	Deltamethrin	1X	Dead	85.4	85.4			VV	75	75.2			VV	84	84.5			CC
87	BD1DF0-07	Non-Dhaka	Deltamethrin	1X	Dead	85.4	85.6			VV	75, 81.8	75.4, 81.8			VG	84.5	84.5			CC
88	BD1DF0-08	Non-Dhaka	Deltamethrin	1X	Dead	85.6	85.6			VV	75	75			VV	84.5	84.5			CC
89	BD1DF0-09	Non-Dhaka	Deltamethrin	1X	Dead	85.6	85.4			VV	75.4	75.6			VV	84.5	84.5			CC
90	BD1DF0-10	Non-Dhaka	Deltamethrin	1X	Dead	85.6	85.6			VV	75	75.2			VV	80,84.5	84.5			FC
91	BD1DF0-11	Non-Dhaka	Deltamethrin	1X	Dead	85.4	85.6			VV	N/A	N/A	75.2	75.2	VV	80,84.5	84.5			FC
92	BD1DF0-12	Non-Dhaka	Deltamethrin	1X	Dead	85.6	85.6			VV	N/A	74.6	75.4	75.2	VV	84.5	80,84.5			FC
93	BD1DF0-13	Non-Dhaka	Deltamethrin	1X	Dead	85.6	85.6			VV	75.2, 81.8	75, 81.8			VG	84.5,80	84.5,80			FC
94	BD1DF0-14	Non-Dhaka	Deltamethrin	1X	Dead	85.4	85.6			VV	75.2, 81.8	75.2, 81.8			VG	84.5,80	84.5			FC
95	AP1DF0-01	Dhaka	Permethrin	1X	Dead	85.8	85.8			VV	Not done	Not done			N/A	80.5	80.5			FF
96	AP1DF0-02	Dhaka	Permethrin	1X	Dead	85.8	85.8			VV	Not done	Not done			N/A	80.5	80			FF
97	AP1DF0-03	Dhaka	Permethrin	1X	Dead	85.8	85.8			VV	Not done	Not done			N/A	80.5	80			FF
98	AP1DF0-04	Dhaka	Permethrin	1X	Dead	85.8	85.8			VV	75.6	75.6			VV	84.5	84.5			CC
99	AP1DF0-05	Dhaka	Permethrin	1X	Dead	85.6	85.8			VV	Not done	Not done			N/A	80	80			FF
100	AP1DF0-06	Dhaka	Permethrin	1X	Dead	85.8	85.8			VV	75	75.2			VV	79.5	79.5			FF
101	AP1DF0-07	Dhaka	Permethrin	1X	Dead	85.8	85.8			VV	Not done	Not done			N/A	79.5	79.5			FF
102	AP1DF0-08	Dhaka	Permethrin	1X	Dead	None	None	82.6	82.6	VV	74.2	74.8			VV	79.5	79.5			FF
103	AP1DF0-09	Dhaka	Permethrin	1X	Dead	85.8	85.8			VV	Not done	Not done			N/A	80.5	80			FF
104	AP1DF0-10	Dhaka	Permethrin	1X	Dead	85.8	85.8			VV	N/A	N/A	81.8	81.8	GG	80	80			FF
105	AP1AF0-01	Dhaka	Permethrin	1X	Alive	85.8	85.8			VV	82.2	82			GG	80	80			FF
106	AP1AF0-02	Dhaka	Permethrin	1X	Alive	85.8	85.8			VV	82	82			GG	80	80			FF
107	AP1AF0-03	Dhaka	Permethrin	1X	Alive	85.8	85.8			VV	82	82			GG	80	80			FF
108	AP1AF0-04	Dhaka	Permethrin	1X	Alive	85.8	85.8			VV	75.6	75.6			VV	84.5	84.5			CC
109	AP1AF0-05	Dhaka	Permethrin	1X	Alive	85.6	85.6			VV	81.8	81.8			GG	80	None			FF
110	AP1AF0-06	Dhaka	Permethrin	1X	Alive	85.8	85.8			VV	75.2	75.6			VV	84.5	84.5			CC
111	AP1AF0-07	Dhaka	Permethrin	1X	Alive	85.8	85.8			VV	75.2, 81.8	75.2, 81.8			VG	84.5,80	84.5			FC
112	AP1AF0-08	Dhaka	Permethrin	1X	Alive	85.8	85.8			VV	75.4, 82	75.2, 81.8			VG	84.5	84.5			CC
113	AP1AF0-09	Dhaka	Permethrin	1X	Alive	85.8	85.8			VV	75.4	75.4			VV	84.5	84.5			CC
114	AP1AF0-10	Dhaka	Permethrin	1X	Alive	85.8	85.8			VV	82	82			GG	80	80			FF
115	AP1AF0-11	Dhaka	Permethrin	1X	Alive	85.8	85.8			VV	74.4, 82	74.4, 82			VG	80	80			FF
116	AP1AF0-12	Dhaka	Permethrin	1X	Alive	85.6	85.6			VV	75.2, 81.8	75.4, 81.8			VG	84.5	84.5			CC
117	AP1AF0-13	Dhaka	Permethrin	1X	Alive	85.8	85.6			VV	75.4, 81.8	75.2	75.2, 81.8	75.2, 81.8	VG	84.5	84.5			CC
118	AP1AF0-14	Dhaka	Permethrin	1X	Alive	85.6	85.6			VV	75.4	75.4			VV	84	84			CC
119	AP1AF0-15	Dhaka	Permethrin	1X	Alive	85.8	85.8			VV	82	82			GG	80	80			FF
120	AP1AF0-16	Dhaka	Permethrin	1X	Alive	85.8	85.8			VV	75.2, 81.8	75.2, 81.8			VG	84.5	84.5			CC
121	AP1AF0-17	Dhaka	Permethrin	1X	Alive	85.8	85.8			VV	75.4, 82	75.4, 82			VG	84.5,79.5	84.5			FC
122	AP1AF0-18	Dhaka	Permethrin	1X	Alive	85.8	85.8			VV	75.4, 81.6	75.6, 82			VG	84.5	84.5,79.5			FC
123	AP1AF0-19	Dhaka	Permethrin	1X	Alive	85.8	85.8			VV	75.4, 81.8	75.4	75.2,81.6	75.2,81.6	VG	84.5	84.5			CC
124	AP1AF0-20	Dhaka	Permethrin	1X	Alive	85.8	85.8			VV	75.4, 81.8	75.4, 81.8			VG	84.5	84.5			CC
125	AP1AF0-21	Dhaka	Permethrin	1X	Alive	85.6	85.8			VV	75.6	75.8			VV	84.5	84.5			CC
126	AP1AF0-22	Dhaka	Permethrin	1X	Alive	85.8	85.8			VV	75.4	75.6			VV	84.5	84.5			CC
127	AP1AF0-23	Dhaka	Permethrin	1X	Alive	84.2	85.8			VV	75.6	75.6			VV	84.5	84.5			CC
128	AP1AF0-24	Dhaka	Permethrin	1X	Alive	85.8	85.8			VV	75.2	75.2			VV	84.5	84.5			CC
129	AP1AF0-25	Dhaka	Permethrin	1X	Alive	85.8	85.8			VV	75.2, 81.8	75.4, 81.8			VG	84.5	84.5			CC
130	AP1AF0-26	Dhaka	Permethrin	1X	Alive	85.8	85.8			VV	75.2, 81.6	75.2, 81.8			VG	84.5	84.5,80	82	82	CC
131	AP1AF0-27	Dhaka	Permethrin	1X	Alive	85.6	85.6			VV	82	82			GG	80	80			FF
132	AP1AF0-28	Dhaka	Permethrin	1X	Alive	85.6	85.8			VV	74.6	74.6			VV	84.5	84.5			CC
133	AP1AF0-29	Dhaka	Permethrin	1X	Alive	85.6	85.6			VV	75.4	74.8			VV	84	84			CC
134	AP1AF0-30	Dhaka	Permethrin	1X	Alive	85.6	85.6			VV	81.8	82			GG	80	80			FF
139	DMP1AF0-01	Dhaka	Permethrin	1X	Alive	Not done	Not done			N/A	Not done	Not done			N/A	82.5	82			CC
140	DMP1AF0-02	Dhaka	Permethrin	1X	Alive	83.4	83.2			VV	74.6	75			VV	82	82			CC
141	DMP1AF0-03	Dhaka	Permethrin	1X	Alive	83.2	83.2			VV	81.6	81.8			GG	78	78			FF
142	DMP1AF0-04	Dhaka	Permethrin	1X	Alive	83.4	83.2			VV	75.2	75.4			VV	82	82			CC
143	DMP1AF0-05	Dhaka	Permethrin	1X	Alive	83.4	83.2			VV	74.4	75.2			VV	82	82			CC
144	DMP1AF0-06	Dhaka	Permethrin	1X	Alive	83.2	83.2			VV	75.4	75.5			VV	82	82			CC
145	DMP1AF0-07	Dhaka	Permethrin	1X	Alive	83.2	83.2			VV	81.8	81.8			GG	78	78			FF
146	DMP1AF0-08	Dhaka	Permethrin	1X	Alive	83.2	83.2			VV	75.2	75.4			VV	82	82			CC
147	DMP1AF0-09	Dhaka	Permethrin	1X	Alive	83.4	83.2			VV	75.6	75.6			VV	82	82			CC
148	DMP1AF0-10	Dhaka	Permethrin	1X	Alive	83.2	83.2			VV	81.8	81.8			GG	78	78			FF
149	DMP1AF0-11	Dhaka	Permethrin	1X	Alive	83.2	83.2			VV	81.8	81.8			GG	78	78			FF
150	DMP1AF0-12	Dhaka	Permethrin	1X	Alive	83.2	83.2			VV	N/A	N/A	81.4	81.4	GG	78	78			FF
151	DMP1AF0-13	Dhaka	Permethrin	1X	Alive	83.2	83.2			VV	75.2	74.8			VV	82	82			CC
152	DMP1AF0-14	Dhaka	Permethrin	1X	Alive	83.2	83.2			VV	75.6	74.4			VV	82	82			CC
153	DMP1AF0-15	Dhaka	Permethrin	1X	Alive	83.2	83			VV	81.8	81.4			GG	78	78			FF
154	DMP1AF0-16	Dhaka	Permethrin	1X	Alive	83.2	83.2			VV	81.4	82			GG	78	78			FF
155	DMP1AF0-17	Dhaka	Permethrin	1X	Alive	83.2	83.4			VV	82	82			GG	78	78			FF
156	DMP1AF0-18	Dhaka	Permethrin	1X	Alive	83.2	83.2			VV	N/A	N/A	81.6	81.6	GG	78	78			FF
157	DMP1AF0-19	Dhaka	Permethrin	1X	Alive	83.2	83.2			VV	81.4	81.8			GG	78	78			FF
158	DMP1AF0-20	Dhaka	Permethrin	1X	Alive	83.2	82.8			VV	N/A	N/A	75	75	VV	82	82			CC
159	DMP1AF0-21	Dhaka	Permethrin	1X	Alive	83.2	83.2			VV	82	82			GG	78	78			FF
160	DMP1AF0-22	Dhaka	Permethrin	1X	Alive	83.2	83.2			VV	82.2	82			GG	78	78			FF
161	DMP1AF0-23	Dhaka	Permethrin	1X	Alive	83.2	83.2			VV	82	82			GG	77.5	78			FF
162	DMP1AF0-24	Dhaka	Permethrin	1X	Alive	83.2	83.2			VV	82	81.6			GG	78	78			FF
163	DMP1AF0-25	Dhaka	Permethrin	1X	Alive	83.4	83.4			VV	N/A	74.8	74.8	75.2	VV	82	none	82	82.5	CC
164	DMP1AF0-26	Dhaka	Permethrin	1X	Alive	83.2	83.2			VV	74.8	N/A	75	75	VV	82	82			CC
165	DMP1AF0-27	Dhaka	Permethrin	1X	Alive	83.2	83.2			VV	82	81.8			GG	78	78			FF
166	DMP1AF0-28	Dhaka	Permethrin	1X	Alive	83.2	none	83	82.6	VV	82.2	82			GG	78	78			FF
167	DMP1AF0-29	Dhaka	Permethrin	1X	Alive	83	83.2			VV	75.2, 81.8	75.2, 81.8			VG	82	82			CC
168	DMP1AF0-30	Dhaka	Permethrin	1X	Alive	none	none	83	82.6	VV	Not done	Not done			N/A	82	82			CC
169	DMP1AF0-31	Dhaka	Permethrin	1X	Alive	83.2	83.2			VV	N/A	N/A	75.2	75	VV	82	82			CC
170	DMD1DF0-01	Dhaka	Deltamethrin	1X	Dead	83.2	83.2			VV	82	82			GG	78	78			FF
171	DMD1DF0-02	Dhaka	Deltamethrin	1X	Dead	83.2	83.2			VV	82	75.2, 81.8	75.2,81.8	75.2,81.6	VG	82	82			CC
172	DMD1DF0-03	Dhaka	Deltamethrin	1X	Dead	83.2	83.2			VV	82	82			GG	none	78	78	78	FF
173	DMD1DF0-04	Dhaka	Deltamethrin	1X	Dead	83.2	83.2			VV	82	82			GG	78	78			FF
174	DMD1DF0-05	Dhaka	Deltamethrin	1X	Dead	83.2	83.2			VV	82	82.2			GG	78	78			FF
175	DMD1DF0-06	Dhaka	Deltamethrin	1X	Dead	83.2	83.2			VV	82	82			GG	78	78			FF
176	DMD1DF0-07	Dhaka	Deltamethrin	1X	Dead	83.2	83.2			VV	82	82			GG	78	78			FF
177	DMD1DF0-08	Dhaka	Deltamethrin	1X	Dead	83.2	83.2			VV	82	82			GG	78	78			FF
178	DMD1DF0-09	Dhaka	Deltamethrin	1X	Dead	83.2	83.2			VV	82	75, 82	81.8	82	GG	78	78			FF
179	DMD1DF0-10	Dhaka	Deltamethrin	1X	Dead	83.2	83.4			VV	82	82			GG	78	78			FF
180	DMD1DF0-11	Dhaka	Deltamethrin	1X	Dead	83.2	83.2			VV	75.4	75.4			VV	82	82.5			CC
181	DMD1DF0-12	Dhaka	Deltamethrin	1X	Dead	83.2	83.4			VV	74.6, 82.2	N/A	74.8,82	74.8,82.2	VG	78	78.5			FF
182	DMD1DF0-13	Dhaka	Deltamethrin	1X	Dead	83.4	83.4			VV	N/A	N/A	81.8	81.8	GG	78.5	78.5			FF
183	DMD1DF0-14	Dhaka	Deltamethrin	1X	Dead	83.4	83.4			VV	75.6	75.4			VV	82	82.5			CC
184	DMD1DF0-15	Dhaka	Deltamethrin	1X	Dead	83.2	83.2			VV	75.4	N/A	75.6	75.6	VV	82	82.5			CC
185	DMD1DF0-16	Dhaka	Deltamethrin	1X	Dead	Not done	Not done			N/A	Not done	Not done			N/A	78.5	none	78.5	78.5	FF
186	DMD1DF0-17	Dhaka	Deltamethrin	1X	Dead	83.4	83.4			VV	82.4	82.2			GG	78.5	78.5			FF
187	DMD1DF0-18	Dhaka	Deltamethrin	1X	Dead	83.4	83.4			VV	75, 82.2	75, 82.2			VG	78	78			FF
188	DMD1DF0-19	Dhaka	Deltamethrin	1X	Dead	83.2	83.4			VV	75.2, 82.2	75,82			VG	78	78			FF
189	DMD1DF0-20	Dhaka	Deltamethrin	1X	Dead	83.2	83.2			VV	75.6	75.4			VV	82.5	82.5			CC
190	DMD1DF0-21	Dhaka	Deltamethrin	1X	Dead	83.4	83.2			VV	74.8, 82.2	82	75.8,82.4	74.8,82.2	VG	78	78			FF
191	DMD1DF0-22	Dhaka	Deltamethrin	1X	Dead	83.2	83.2			VV	75.4	75.2			VV	82.5	82.5			CC
192	DMD1DF0-23	Dhaka	Deltamethrin	1X	Dead	83.4	83.4			VV	82.4	74.8, 82.2	74.6,82.4	74.6,82.2	VG	78	78.5			FF
193	DMD1DF0-24	Dhaka	Deltamethrin	1X	Dead	83.2	83.4			VV	75, 82	75.2, 82.4			VG	78	78			FF
194	DMD1DF0-25	Dhaka	Deltamethrin	1X	Dead	83.4	83.4			VV	74.8, 82	N/A	75,82	75.2,82.2	VG	78	78.5			FF
195	DMD1DF0-26	Dhaka	Deltamethrin	1X	Dead	83.4	83.4			VV	75.6	75.6			VV	82.5	82			CC
196	DMD1DF0-27	Dhaka	Deltamethrin	1X	Dead	83.4	83.4			VV	75.8	75.6			VV	82.5	82.5			CC
197	DMD1DF0-28	Dhaka	Deltamethrin	1X	Dead	83.2	83.2			VV	75.4	75.6			VV	82.5	82.5			CC
198	DMD1DF0-29	Dhaka	Deltamethrin	1X	Dead	83.2	83			VV	75.6	75.6			VV	none	82	82.5	82.5	CC
199	DMD1DF0-30	Dhaka	Deltamethrin	1X	Dead	83	83			VV	75, 82.6	75, 82.6			VG	83	78			CC
244	BD1DF0-15	Non-Dhaka	Deltamethrin	1X	Dead	83	83			VV	75.4, 82	75.2, 81.8			VG	82	82			CC
245	BD1DF0-16	Non-Dhaka	Deltamethrin	1X	Dead	83	83			VV	75.6	75.6			VV	82.5	82			CC
246	BD1DF0-17	Non-Dhaka	Deltamethrin	1X	Dead	83	83			VV	75.6	75.6			VV	82.5	82			CC
247	BD1DF0-18	Non-Dhaka	Deltamethrin	1X	Dead	83	83			VV	75.4, 82	75.4, 82			VG	82.5	82			CC
248	BD1DF0-19	Non-Dhaka	Deltamethrin	1X	Dead	83.2	83.2			VV	75.4, 81.8	75.4, 82			VG	82.5	82.5			CC
249	BD1DF0-20	Non-Dhaka	Deltamethrin	1X	Dead	83	83			VV	75.4	75.6			VV	82.5	82.5			CC
250	BD1DF0-21	Non-Dhaka	Deltamethrin	1X	Dead	83	83			VV	75.2, 81.8	75.4, 82			VG	82	82.5			CC
251	BD1DF0-22	Non-Dhaka	Deltamethrin	1X	Dead	82.8	83			VV	75, 81.8	75.2, 82			VG	82	82			CC
252	BD1DF0-23	Non-Dhaka	Deltamethrin	1X	Dead	83	83.2			VV	75.2, 81.8	75.4, 82			VG	82	82.5			CC
253	BD1DF0-24	Non-Dhaka	Deltamethrin	1X	Dead	83	83			VV	75.2, 81.8	75.2, 81.8			VG	82	82			CC
254	BD1DF0-25	Non-Dhaka	Deltamethrin	1X	Dead	82.8	82.8			VV	75.4, 82	75.4, 82			VG	78	82			FF
255	BD1DF0-26	Non-Dhaka	Deltamethrin	1X	Dead	83	82.8			VV	75, 82	75, 82			VG	82	82			CC
256	BD1DF0-27	Non-Dhaka	Deltamethrin	1X	Dead	83	83			VV	75, 82	75, 82			VG	78,82.5	78,82.5			FC
257	BD1DF0-28	Non-Dhaka	Deltamethrin	1X	Dead	83	83			VV	74.8, 82	74.8, 82			VG	78,82.5	78,82.5			FC
258	BD1DF0-29	Non-Dhaka	Deltamethrin	1X	Dead	83	83			VV	74.8, 82.2	74.8, 82			VG	78	78			FF
259	BD1DF0-30	Non-Dhaka	Deltamethrin	1X	Dead	83	83			VV	75.4, 82	75.4, 82			VG	82	82			CC
465	GKP1DF0-01	Dhaka	Permethrin	1X	Dead	Not done	Not done			N/A	75.6	75.6			VV	Not done	Not done			N/A
466	GKP1DF0-02	Dhaka	Permethrin	1X	Dead	Not done	Not done			N/A	75.4	75.4			VV	Not done	Not done			N/A
467	GKP1DF0-03	Dhaka	Permethrin	1X	Dead	Not done	Not done			N/A	75.4	75.4			VV	Not done	Not done			N/A
468	GKP1DF0-04	Dhaka	Permethrin	1X	Dead	Not done	Not done			N/A	75, 81.8	75, 81.8			VG	Not done	Not done			N/A
469	GKP1DF0-05	Dhaka	Permethrin	1X	Dead	Not done	Not done			N/A	75.8	75.6			VV	Not done	Not done			N/A
470	GKP1DF0-06	Dhaka	Permethrin	1X	Dead	Not done	Not done			N/A	76	75.8			VV	Not done	Not done			N/A
471	GKP1DF0-07	Dhaka	Permethrin	1X	Dead	Not done	Not done			N/A	75.8	76			VV	Not done	Not done			N/A
472	GKP1DF0-08	Dhaka	Permethrin	1X	Dead	Not done	Not done			N/A	75.8	76			VV	Not done	Not done			N/A
473	GKP1DF0-09	Dhaka	Permethrin	1X	Dead	Not done	Not done			N/A	76	75.8			VV	Not done	Not done			N/A
474	GKP1DF0-10	Dhaka	Permethrin	1X	Dead	Not done	Not done			N/A	75.8	75.8			VV	Not done	Not done			N/A
475	MP1AF0-01	Dhaka	Permethrin	1X	Alive	Not done	Not done			N/A	81.8	81.8			GG	Not done	Not done			N/A
476	MP1AF0-02	Dhaka	Permethrin	1X	Alive	Not done	Not done			N/A	81.8	81.8			GG	Not done	Not done			N/A
477	MP1AF0-03	Dhaka	Permethrin	1X	Alive	Not done	Not done			N/A	74.4, 81.8	74.4, 81.8			VG	Not done	Not done			N/A
478	MP1AF0-04	Dhaka	Permethrin	1X	Alive	Not done	Not done			N/A	74.8, 81.8	74.8, 81.8			VG	Not done	Not done			N/A
479	MP1AF0-05	Dhaka	Permethrin	1X	Alive	Not done	Not done			N/A	75.2, 81.6	75.2, 81.6			VG	Not done	Not done			N/A
480	MP1AF0-06	Dhaka	Permethrin	1X	Alive	Not done	Not done			N/A	81.8	81.8			GG	Not done	Not done			N/A
481	MP1AF0-07	Dhaka	Permethrin	1X	Alive	Not done	Not done			N/A	74.4, 82	74.4, 81.8			VG	Not done	Not done			N/A
482	MP1AF0-08	Dhaka	Permethrin	1X	Alive	Not done	Not done			N/A	74.6, 81.8	74.6, 81.8			VG	Not done	Not done			N/A
483	MP1AF0-09	Dhaka	Permethrin	1X	Alive	Not done	Not done			N/A	74.4, 81.8	74.4, 81.8			VG	Not done	Not done			N/A
484	MP1AF0-10	Dhaka	Permethrin	1X	Alive	Not done	Not done			N/A	75.2, 81.8	75.2, 81.8			VG	Not done	Not done			N/A
485	MP1AF0-11	Dhaka	Permethrin	1X	Alive	Not done	Not done			N/A	75, 81.8	75.2, 81.6			VG	Not done	Not done			N/A
486	MP1AF0-12	Dhaka	Permethrin	1X	Alive	Not done	Not done			N/A	74.8, 81.6	74.6, 81.8			VG	Not done	Not done			N/A
487	MP1AF0-13	Dhaka	Permethrin	1X	Alive	Not done	Not done			N/A	74.4, 81.8	74.4, 81.8			VG	Not done	Not done			N/A
488	MP1AF0-14	Dhaka	Permethrin	1X	Alive	Not done	Not done			N/A	73.8, 81.8	74.2, 81.8			VG	Not done	Not done			N/A
489	MP1AF0-15	Dhaka	Permethrin	1X	Alive	Not done	Not done			N/A	82	82			GG	Not done	Not done			N/A
490	CP1AF0-01	Non-Dhaka	Permethrin	1X	Alive	Not done	Not done			N/A	75, 81.8	75, 81.8			VG	Not done	Not done			N/A
491	CP1AF0-02	Non-Dhaka	Permethrin	1X	Alive	Not done	Not done			N/A	75.4	75.4			VV	Not done	Not done			N/A
492	CP1AF0-03	Non-Dhaka	Permethrin	1X	Alive	Not done	Not done			N/A	75.2, 81.8	75.2, 81.8			VG	Not done	Not done			N/A
493	CP1AF0-04	Non-Dhaka	Permethrin	1X	Alive	Not done	Not done			N/A	74.8, 81.8	75, 81.6			VG	Not done	Not done			N/A
494	CP1AF0-05	Non-Dhaka	Permethrin	1X	Alive	Not done	Not done			N/A	74.8, 81.8	74.8, 81.8			VG	Not done	Not done			N/A
495	CP1AF0-06	Non-Dhaka	Permethrin	1X	Alive	Not done	Not done			N/A	75, 81.8	75, 81.8			VG	Not done	Not done			N/A
496	CP1AF0-07	Non-Dhaka	Permethrin	1X	Alive	Not done	Not done			N/A	75, 81.8	75, 81.8			VG	Not done	Not done			N/A
497	CP1AF0-08	Non-Dhaka	Permethrin	1X	Alive	Not done	Not done			N/A	75.2, 81.6	75, 81.6			VG	Not done	Not done			N/A
498	CP1AF0-09	Non-Dhaka	Permethrin	1X	Alive	Not done	Not done			N/A	75, 81.6	75.2, 81.6			VG	Not done	Not done			N/A
499	CP1AF0-10	Non-Dhaka	Permethrin	1X	Alive	Not done	Not done			N/A	75.2, 81.8	75.2, 81.6			VG	Not done	Not done			N/A
500	CP1AF0-11	Non-Dhaka	Permethrin	1X	Alive	Not done	Not done			N/A	75.2	75.4			VV	Not done	Not done			N/A
501	CP1AF0-12	Non-Dhaka	Permethrin	1X	Alive	Not done	Not done			N/A	75, 81.6	75.2, 81.6			VG	Not done	Not done			N/A
502	CP1AF0-13	Non-Dhaka	Permethrin	1X	Alive	Not done	Not done			N/A	75.4	75.4			VV	Not done	Not done			N/A
503	CP1AF0-14	Non-Dhaka	Permethrin	1X	Alive	Not done	Not done			N/A	75.4	75.4			VV	Not done	Not done			N/A
504	CP1AF0-15	Non-Dhaka	Permethrin	1X	Alive	Not done	Not done			N/A	75.2, 81.8	75.2, 81.8			VG	Not done	Not done			N/A
41	BP2DF0-01	Non-Dhaka	Permethrin	2X	Dead	85.6	85.6			VV	Not done	Not done			N/A	Not done	Not done			N/A
42	BP2DF0-02	Non-Dhaka	Permethrin	2X	Dead	85.6	85.6			VV	Not done	Not done			N/A	Not done	Not done			N/A
43	BP2DF0-03	Non-Dhaka	Permethrin	2X	Dead	85.6	85.6			VV	Not done	Not done			N/A	Not done	Not done			N/A
44	BP2DF0-04	Non-Dhaka	Permethrin	2X	Dead	85.6	85.6			VV	Not done	Not done			N/A	Not done	Not done			N/A
45	BP2DF0-05	Non-Dhaka	Permethrin	2X	Dead	85.6	85.6			VV	Not done	Not done			N/A	Not done	Not done			N/A
46	BP2DF0-06	Non-Dhaka	Permethrin	2X	Dead	85.6	85.6			VV	Not done	Not done			N/A	Not done	Not done			N/A
47	BP2DF0-07	Non-Dhaka	Permethrin	2X	Dead	85.6	85.6			VV	Not done	Not done			N/A	Not done	Not done			N/A
48	BP2DF0-08	Non-Dhaka	Permethrin	2X	Dead	85.6	85.6			VV	Not done	Not done			N/A	Not done	Not done			N/A
49	BP2DF0-09	Non-Dhaka	Permethrin	2X	Dead	85.6	85.6			VV	Not done	Not done			N/A	Not done	Not done			N/A
50	BP2DF0-10	Non-Dhaka	Permethrin	2X	Dead	85.6	85.6			VV	Not done	Not done			N/A	Not done	Not done			N/A
51	BP2AF0-01	Non-Dhaka	Permethrin	2X	Alive	85.6	86			VV	Not done	Not done			N/A	Not done	Not done			N/A
52	BP2AF0-02	Non-Dhaka	Permethrin	2X	Alive	85.4	86			VV	Not done	Not done			N/A	Not done	Not done			N/A
53	BP2AF0-03	Non-Dhaka	Permethrin	2X	Alive	85.6	85.6			VV	Not done	Not done			N/A	Not done	Not done			N/A
54	BP2AF0-04	Non-Dhaka	Permethrin	2X	Alive	85.4	85.4			VV	Not done	Not done			N/A	Not done	Not done			N/A
55	BP2AF0-05	Non-Dhaka	Permethrin	2X	Alive	85.4	85.4			VV	Not done	Not done			N/A	Not done	Not done			N/A
57	BP2AF0-07	Non-Dhaka	Permethrin	2X	Alive	85.4	85.4			VV	Not done	Not done			N/A	Not done	Not done			N/A
58	BP2AF0-08	Non-Dhaka	Permethrin	2X	Alive	85.4	85.4			VV	Not done	Not done			N/A	Not done	Not done			N/A
59	BP2AF0-09	Non-Dhaka	Permethrin	2X	Alive	85.4	85.4			VV	Not done	Not done			N/A	Not done	Not done			N/A
60	BP2AF0-10	Non-Dhaka	Permethrin	2X	Alive	85.4	85.4			VV	Not done	Not done			N/A	Not done	Not done			N/A
61	BP2AF0-11	Non-Dhaka	Permethrin	2X	Alive	85.6	85.6			VV	Not done	Not done			N/A	Not done	Not done			N/A
62	BP2AF0-12	Non-Dhaka	Permethrin	2X	Alive	85.4	85.4			VV	Not done	Not done			N/A	Not done	Not done			N/A
63	BP2AF0-13	Non-Dhaka	Permethrin	2X	Alive	85.6	85.4			VV	Not done	Not done			N/A	Not done	Not done			N/A
64	BP2AF0-14	Non-Dhaka	Permethrin	2X	Alive	85.4	85.6			VV	Not done	Not done			N/A	Not done	Not done			N/A
65	BP2AF0-15	Non-Dhaka	Permethrin	2X	Alive	85.6	85.6			VV	Not done	Not done			N/A	Not done	Not done			N/A
66	BP2AF0-16	Non-Dhaka	Permethrin	2X	Alive	85.4	85.4			VV	Not done	Not done			N/A	Not done	Not done			N/A
67	BP2AF0-17	Non-Dhaka	Permethrin	2X	Alive	85.4	85.6			VV	Not done	Not done			N/A	Not done	Not done			N/A
68	BP2AF0-18	Non-Dhaka	Permethrin	2X	Alive	85.6	85.6			VV	Not done	Not done			N/A	Not done	Not done			N/A
69	BP2AF0-19	Non-Dhaka	Permethrin	2X	Alive	85.4	85.6			VV	Not done	Not done			N/A	Not done	Not done			N/A
70	BP2AF0-20	Non-Dhaka	Permethrin	2X	Alive	85.4	85.4			VV	Not done	Not done			N/A	Not done	Not done			N/A
71	BP2AF0-21	Non-Dhaka	Permethrin	2X	Alive	85.4	85.4			VV	Not done	Not done			N/A	Not done	Not done			N/A
72	BP2AF0-22	Non-Dhaka	Permethrin	2X	Alive	85.6	85.6			VV	Not done	Not done			N/A	Not done	Not done			N/A
73	BP2AF0-23	Non-Dhaka	Permethrin	2X	Alive	85.6	85.6			VV	Not done	Not done			N/A	Not done	Not done			N/A
74	BP2AF0-24	Non-Dhaka	Permethrin	2X	Alive	85.4	85.4			VV	Not done	Not done			N/A	Not done	Not done			N/A
75	BP2AF0-25	Non-Dhaka	Permethrin	2X	Alive	85.6	85.6			VV	Not done	Not done			N/A	Not done	Not done			N/A
76	BP2AF0-26	Non-Dhaka	Permethrin	2X	Alive	85.6	85.6			VV	Not done	Not done			N/A	Not done	Not done			N/A
77	BP2AF0-27	Non-Dhaka	Permethrin	2X	Alive	85.4	85.4			VV	Not done	Not done			N/A	Not done	Not done			N/A
78	BP2AF0-28	Non-Dhaka	Permethrin	2X	Alive	85.4	85.4			VV	Not done	Not done			N/A	Not done	Not done			N/A
79	BP2AF0-29	Non-Dhaka	Permethrin	2X	Alive	85.4	85.4			VV	Not done	Not done			N/A	Not done	Not done			N/A
80	BP2AF0-30	Non-Dhaka	Permethrin	2X	Alive	85.6	85.6			VV	Not done	Not done			N/A	Not done	Not done			N/A
135	AP2DF0-01	Dhaka	Permethrin	2X	Dead	85.8	86.2			VV	Not done	Not done			N/A	Not done	Not done			N/A
136	AP2DF0-02	Dhaka	Permethrin	2X	Dead	85.8	86.2			VV	Not done	Not done			N/A	Not done	Not done			N/A
137	AP2DF0-03	Dhaka	Permethrin	2X	Dead	85.8	86.2			VV	Not done	Not done			N/A	Not done	Not done			N/A
138	AP2DF0-04	Dhaka	Permethrin	2X	Dead	85.8	86.2			VV	Not done	Not done			N/A	Not done	Not done			N/A
200	AP2DF0-05	Dhaka	Permethrin	2X	Dead	83.2	83.2			VV	Not done	Not done			N/A	Not done	Not done			N/A
201	AP2DF0-06	Dhaka	Permethrin	2X	Dead	83.2	83.4			VV	Not done	Not done			N/A	Not done	Not done			N/A
202	AP2DF0-07	Dhaka	Permethrin	2X	Dead	83.4	83.4			VV	Not done	Not done			N/A	Not done	Not done			N/A
203	AP2DF0-08	Dhaka	Permethrin	2X	Dead	83.2	83.4			VV	Not done	Not done			N/A	Not done	Not done			N/A
204	AP2DF0-09	Dhaka	Permethrin	2X	Dead	83.2	83.4			VV	Not done	Not done			N/A	Not done	Not done			N/A
205	AP2DF0-10	Dhaka	Permethrin	2X	Dead	83.2	83.2			VV	Not done	Not done			N/A	Not done	Not done			N/A
206	AP2DF0-11	Dhaka	Permethrin	2X	Dead	83.4	83.2			VV	Not done	Not done			N/A	Not done	Not done			N/A
207	AP2DF0-12	Dhaka	Permethrin	2X	Dead	83	83			VV	Not done	Not done			N/A	Not done	Not done			N/A
208	AP2DF0-13	Dhaka	Permethrin	2X	Dead	82.8	82.8			VV	Not done	Not done			N/A	Not done	Not done			N/A
209	AP2DF0-14	Dhaka	Permethrin	2X	Dead	82.6	83.4			VV	Not done	Not done			N/A	Not done	Not done			N/A
210	AP2AF0-01	Dhaka	Permethrin	2X	Alive	83.2	83.4			VV	Not done	Not done			N/A	Not done	Not done			N/A
211	AP2AF0-02	Dhaka	Permethrin	2X	Alive	83.4	83.2			VV	Not done	Not done			N/A	Not done	Not done			N/A
212	AP2AF0-03	Dhaka	Permethrin	2X	Alive	83.2	83.2			VV	Not done	Not done			N/A	Not done	Not done			N/A
213	AP2AF0-04	Dhaka	Permethrin	2X	Alive	83.4	83.2			VV	Not done	Not done			N/A	Not done	Not done			N/A
214	AP2AF0-05	Dhaka	Permethrin	2X	Alive	83.2	83.2			VV	Not done	Not done			N/A	Not done	Not done			N/A
215	AP2AF0-06	Dhaka	Permethrin	2X	Alive	83.2	83.4			VV	Not done	Not done			N/A	Not done	Not done			N/A
216	AP2AF0-07	Dhaka	Permethrin	2X	Alive	83.2	83.6			VV	Not done	Not done			N/A	Not done	Not done			N/A
217	AP2AF0-08	Dhaka	Permethrin	2X	Alive	83.4	83.4			VV	Not done	Not done			N/A	Not done	Not done			N/A
218	AP2AF0-09	Dhaka	Permethrin	2X	Alive	83.4	83.4			VV	Not done	Not done			N/A	Not done	Not done			N/A
219	AP2AF0-10	Dhaka	Permethrin	2X	Alive	83	83.2			VV	Not done	Not done			N/A	Not done	Not done			N/A
220	AP2AF0-11	Dhaka	Permethrin	2X	Alive	83.2	83.2			VV	Not done	Not done			N/A	Not done	Not done			N/A
221	AP2AF0-12	Dhaka	Permethrin	2X	Alive	83.2	83.2			VV	Not done	Not done			N/A	Not done	Not done			N/A
222	AP2AF0-13	Dhaka	Permethrin	2X	Alive	none	83.2	83	82.6	VV	Not done	Not done			N/A	Not done	Not done			N/A
223	AP2AF0-14	Dhaka	Permethrin	2X	Alive	82.8	83			VV	Not done	Not done			N/A	Not done	Not done			N/A
224	AP2AF0-15	Dhaka	Permethrin	2X	Alive	83	83.4			VV	Not done	Not done			N/A	Not done	Not done			N/A
225	AP2AF0-16	Dhaka	Permethrin	2X	Alive	83.4	83.4			VV	Not done	Not done			N/A	Not done	Not done			N/A
226	AP2AF0-17	Dhaka	Permethrin	2X	Alive	83.6	83.4			VV	Not done	Not done			N/A	Not done	Not done			N/A
227	AP2AF0-18	Dhaka	Permethrin	2X	Alive	83.4	83.2			VV	Not done	Not done			N/A	Not done	Not done			N/A
228	AP2AF0-19	Dhaka	Permethrin	2X	Alive	83.2	83.2			VV	Not done	Not done			N/A	Not done	Not done			N/A
230	AP2AF0-21	Dhaka	Permethrin	2X	Alive	83.2	83			VV	Not done	Not done			N/A	Not done	Not done			N/A
231	AP2AF0-22	Dhaka	Permethrin	2X	Alive	83.2	83			VV	Not done	Not done			N/A	Not done	Not done			N/A
232	AP2AF0-23	Dhaka	Permethrin	2X	Alive	83.2	83.2			VV	Not done	Not done			N/A	Not done	Not done			N/A
233	AP2AF0-24	Dhaka	Permethrin	2X	Alive	83.2	83			VV	Not done	Not done			N/A	Not done	Not done			N/A
234	AP2AF0-25	Dhaka	Permethrin	2X	Alive	83	83			VV	Not done	Not done			N/A	Not done	Not done			N/A
235	AP2AF0-26	Dhaka	Permethrin	2X	Alive	83.2	83			VV	Not done	Not done			N/A	Not done	Not done			N/A
236	AP2AF0-27	Dhaka	Permethrin	2X	Alive	83.2	83.2			VV	Not done	Not done			N/A	Not done	Not done			N/A
237	AP2AF0-28	Dhaka	Permethrin	2X	Alive	83	82.8			VV	Not done	Not done			N/A	Not done	Not done			N/A
238	AP2AF0-29	Dhaka	Permethrin	2X	Alive	83	83			VV	Not done	Not done			N/A	Not done	Not done			N/A
239	AP2AF0-30	Dhaka	Permethrin	2X	Alive	83	83			VV	Not done	Not done			N/A	Not done	Not done			N/A
240	AP2DF0-15	Dhaka	Permethrin	2X	Dead	83.4	83.2			VV	Not done	Not done			N/A	Not done	Not done			N/A
241	AP2DF0-16	Dhaka	Permethrin	2X	Dead	83	83			VV	Not done	Not done			N/A	Not done	Not done			N/A
242	AP2DF0-17	Dhaka	Permethrin	2X	Dead	83	83			VV	Not done	Not done			N/A	Not done	Not done			N/A
243	AP2DF0-18	Dhaka	Permethrin	2X	Dead	83	83			VV	Not done	Not done			N/A	Not done	Not done			N/A
260	BD2DF0-1	Non-Dhaka	Deltamethrin	2X	Dead	83	83			VV	Not done	Not done			N/A	Not done	Not done			N/A
261	BD2DF0-2	Non-Dhaka	Deltamethrin	2X	Dead	82.8	82.8			VV	Not done	Not done			N/A	Not done	Not done			N/A
262	BD2DF0-3	Non-Dhaka	Deltamethrin	2X	Dead	82.6	82.8			VV	Not done	Not done			N/A	Not done	Not done			N/A
263	BD2DF0-4	Non-Dhaka	Deltamethrin	2X	Dead	83	82.8			VV	Not done	Not done			N/A	Not done	Not done			N/A
264	BD2DF0-5	Non-Dhaka	Deltamethrin	2X	Dead	83	83			VV	Not done	Not done			N/A	Not done	Not done			N/A
265	BD2DF0-6	Non-Dhaka	Deltamethrin	2X	Dead	83	83			VV	Not done	Not done			N/A	Not done	Not done			N/A
266	BD2DF0-7	Non-Dhaka	Deltamethrin	2X	Dead	83	83			VV	Not done	Not done			N/A	Not done	Not done			N/A
267	BD2DF0-8	Non-Dhaka	Deltamethrin	2X	Dead	83	83			VV	Not done	Not done			N/A	Not done	Not done			N/A
268	BD2DF0-9	Non-Dhaka	Deltamethrin	2X	Dead	82.8	82.6			VV	Not done	Not done			N/A	Not done	Not done			N/A
269	BD2DF0-10	Non-Dhaka	Deltamethrin	2X	Dead	82.8	82.8			VV	Not done	Not done			N/A	Not done	Not done			N/A

## Sheet: Dhaka non-phenotyped allele fr
Location	CODE	VAL1016GLY (copy 1)	VAL1016GLY (copy 2)	Gly1016 genotype	F1534C (copy 1)	F1534C (copy 2)	Cys1534 genotype
Azimpur	AC-01	75, 82	75, 82	VG	78,82	78,82	FC
Azimpur	AC-02	75,81.6	75,81.6	VG	78,82	78,82	FC
Azimpur	AC-03	75,81.4	75.2,81.4	VG	82	82	CC
Azimpur	AC-04	74.8,81.4	74.8,81.4	VG	78,82	78,82	FC
Azimpur	AC-05	74.8,81.4	74.8,81.4	VG	78,82	78,82	FC
Azimpur	AC-06	75,81.4	75,81.4	VG	78,82	78,82	FC
Azimpur	AC-07	74.8,81.4	74.6,81.4	VG	78,82	78,82	FC
Azimpur	AC-08	74.6,81.4	74.6,81.4	VG	78,82	78,82	FC
Azimpur	AC-09	74.6,81.4	74.6,81.4	VG	78,82	78,82	FC
Azimpur	AC-10	75.2,81.6	75,81.4	VG	78,82	78,82	FC
Azimpur	AC-11	74.8,81.4	74.8,81.4	VG	78,82	78,82	FC
Azimpur	AC-12	74.6,81.4	74.6,81.4	VG	78,82	78,82	FC
Azimpur	AC-13	75,81.4	75,81.4	VG	82	82	CC
Azimpur	AC-14	81.4,74.8	81.4,74.6	VG	78	78	FF
Azimpur	AC-15	73.8,81.4	74,81.2	VG	77.5	77.5	FF
Azimpur	AC-16	81.6	74.4,81.4	GG	78	78	FF
Azimpur	AC-17	75,81.4	75,81.2	VG	82	82	CC
Azimpur	AC-18	81.6	81.6	GG	78	78	FF
Azimpur	AC-19	74,81.4	74.2,81.4	VG	78	78	FF
Azimpur	AC-20	74.8,81.4	74.8,81.4	VG	78,82	78,82	FC
Azimpur	AC-21	74.4,81.4	74.4,81.4	VG	78,82	78,82	FC
Azimpur	AC-22	74.6,81.4	74.6,81.4	VG	78,82	78,82	FC
Azimpur	AC-23	74.6,81.4	74.6,81.4	VG	77.5,82	77.5,82	FC
Azimpur	AC-24	74.6,81.0	74.8,81.2	VG	77.5,82	78,82	FC
Azimpur	AC-25	74.2	74.2	VV	78,82	78,82	FC
Azimpur	AC-26	74.2	74.2	VV	82	82	CC
Azimpur	AC-27	74.4	74.4	VV	82	82	CC
Azimpur	AC-28	81.2, 73.8	74.4, 81	VG	78	78	FF
Azimpur	AC-29	74.8,81.2	74.8,81.2	VG	82	82	CC
Dhanmonadi & Mohammadpur	DMC-01	75	75	VV	82	82	CC
Dhanmonadi & Mohammadpur	DMC-02	81.4	81.2	GG	78	78	FF
Dhanmonadi & Mohammadpur	DMC-03	74.4	74.6	VV	82	82	CC
Dhanmonadi & Mohammadpur	DMC-04	81.4	81.4	GG	78	78	FF
Dhanmonadi & Mohammadpur	DMC-05	74.6	75	VV	82	82	CC
Dhanmonadi & Mohammadpur	DMC-06	74,81.4	74.2,81.4	VG	78	78	FF
Dhanmonadi & Mohammadpur	DMC-07	74.2,81.2	74.2,81.4	VG	78,82	78,82	FC
Dhanmonadi & Mohammadpur	DMC-08	74.2,81.2	74.2,81.2	VG	82	78,82	FC
Dhanmonadi & Mohammadpur	DMC-09	74.8	74.6	VV	82	82	CC
Dhanmonadi & Mohammadpur	DMC-10	74.2	74.2	VV	82	82	CC
Dhanmonadi & Mohammadpur	DMC-11	74.2,81.4	74.2,81.2	VG	78,82	78,82	FC
Dhanmonadi & Mohammadpur	DMC-12	74.6,81.6	74.6,81.4	VG	78,82	77.5,82	FC
Dhanmonadi & Mohammadpur	DMC-13	74.6,81.4	74.6,81.4	VG	78,82	78,82	FC
Dhanmonadi & Mohammadpur	DMC-14	75.2,82	75.2,82	VG	77.5,82	78,82	FC
Dhanmonadi & Mohammadpur	DMC-15	75,81.8	75,81.8	VG	77.5,82	77.5,82	FC
Dhanmonadi & Mohammadpur	DMC-16	75,81.8	75,81.8	VG	78,82	78,82	FC
Dhanmonadi & Mohammadpur	DMC-17	74.6,82	74.8,82	VG	78	78	FF
Dhanmonadi & Mohammadpur	DMC-18	75,81.8	74.8,81.6	VG	82	82	CC
Dhanmonadi & Mohammadpur	DMC-19	74.6,81.6	75,81.8	VG	78,82	78,82	FC
Dhanmonadi & Mohammadpur	DMC-20	74.8,81.8	74.8,82	VG	78,82	78,82	FC
Dhanmonadi & Mohammadpur	DMC-21	74.8,81.6	74.8,81.8	VG	78,82	77.5,82	FC
Dhanmonadi & Mohammadpur	DMC-22	75,81.8	75,81.8	VG	77.5,82	77.5,82	FC
Dhanmonadi & Mohammadpur	DMC-23	74.8,81.8	75,81.8	VG	77.5,82	77.5,82	FC
Dhanmonadi & Mohammadpur	DMC-24	75,81.8	75,81.8	VG	82	82	CC
Dhanmonadi & Mohammadpur	DMC-25	75	75.2	VV	82.5	82.5	CC
Dhanmonadi & Mohammadpur	DMC-26	75	75	VV	82	82	CC
Dhanmonadi & Mohammadpur	DMC-27	75,81.6	75.2,81.6	VG	82	82	CC
Dhanmonadi & Mohammadpur	DMC-28	75.2,81.8	75.2,81.6	VG	82	82	CC
Dhanmonadi & Mohammadpur	DMC-29	75.2,81.8	75.2,81.8	VG	82	82.5	CC
Gulshan & Karail	GC-01	81.1	81.8	GG	78	78	FF
Gulshan & Karail	GC-02	82	82.2	GG	82	82	CC
Gulshan & Karail	GC-03	81.8	81.8	GG	78	78	FF
Gulshan & Karail	GC-04	82	82	GG	78,82	78,82	FC
Gulshan & Karail	GC-05	81.6	81.6	GG	78	78	FF
Gulshan & Karail	GC-06	81.8	82	GG	78	78	FF
Gulshan & Karail	GC-07	81.8	81.4	GG	77.5,82	77.5,82	FC
Gulshan & Karail	GC-08	81.8	81.8	GG	77.5,82	77.5,82	FC
Gulshan & Karail	GC-09	82	81.8	GG	78,82	78,82	FC
Gulshan & Karail	GC-10	82	81.8	GG	78,82	78,82	FC
Gulshan & Karail	GC-11	82	82	GG	78	78	FF
Gulshan & Karail	GC-12	81.8	81.8	GG	78,82	78,82	FC
Gulshan & Karail	GC-13	75.2,81.8	75.2,81.8	VG	82	82	CC
Gulshan & Karail	GC-14	81.8	82	GG	78,82	78,82	FC
Gulshan & Karail	GC-15	82	81.8	GG	78	78	FF
Gulshan & Karail	GC-16	82	82	GG	78	78	FF
Gulshan & Karail	GC-17	82	82	GG	78	78	FF
Gulshan & Karail	GC-18	82	82	GG	78	78	FF
Gulshan & Karail	GC-19	82	81.8	GG	78	78	FF
Gulshan & Karail	GC-20	81.8	81.8	GG	78	78	FF
Gulshan & Karail	GC-21	81.6	81.8	GG	77.5,82	77.5,81.5	FC
Gulshan & Karail	GC-22	81.8	81.8	GG	77.5,82	77.5,82	FC
Gulshan & Karail	GC-23	81.8	81.6	GG	77.5,82	78,82	FC
Gulshan & Karail	GC-24	81.8	81.8	GG	78,82	78,82	FC
Gulshan & Karail	GC-25	75,81.8	75,81.8	VG	82	82	CC
Gulshan & Karail	GC-26	75	75.4	VV	82	82	CC
Gulshan & Karail	GC-27	75.2	74.8	VV	82	82	CC
Gulshan & Karail	GC-28	74.6,81.6	81.6,74.6	VG	78,82	78,82	FC
Gulshan & Karail	GC-29	75.4,82	75.4,82	VG	82	82	CC
Gulshan & Karail	GC-30	75.2,81.8	75.2,81.8	VG	82	82	CC
Malibagh	KC-01	74.6,82	74.4,82	VG	78	78	FF
Malibagh	KC-02	74.4,82	74.4,82	VG	78	78	FF
Malibagh	KC-03	74.2,82	74.4,82	VG	78	78	FF
Malibagh	KC-04	74.6,82	74.4,81.8	VG	78	78	FF
Malibagh	KC-05	74.6,81.8	74.6,81.8	VG	78	78	FF
Malibagh	KC-06	74.8,81.8	74.6,81.8	VG	78,82	78,82	FC
Malibagh	KC-07	74.4,81.8	74.4,81.6	VG	78	78	FF
Malibagh	KC-08	74.8,81.8	74.8,82	VG	78,82	78,82	FC
Malibagh	KC-09	74.6,82	74.6,81.6	VG	78,82	78,82	FC
Malibagh	KC-10	75.2,81.8	75,81.6	VG	82	82	CC
Malibagh	KC-11	74.8,82	74.8,82	VG	78,82	78,82	FC
Malibagh	KC-12	74.8,82	74.8,82	VG	78,82	78,82	FC
Malibagh	KC-13	82	82	GG	78	78	FF
Malibagh	KC-14	82	82	GG	78	78	FF
Malibagh	KC-15	81.8	82	GG	78	78	FF
Malibagh	KC-16	81.6	81.8	GG	78	78	FF
Malibagh	KC-17	74.8	74.8	VV	78,82	78,82	FC
Malibagh	KC-18	81.8	81.8	GG	78	78	FF
Malibagh	KC-19	75.4,81.8	75.4,81.8	VG	82	82	CC
Malibagh	KC-20	81	81.2	GG	78	78	FF
Malibagh	KC-21	82.2	82	GG	78	78	FF
Malibagh	KC-22	81.8	81.6	GG	78	78	FF
Malibagh	KC-23	74.4,81.6	74.4,81.6	VG	78	78	FF
Malibagh	KC-24	82	82	GG	78	78	FF
Malibagh	KC-25	81.8	81.6	GG	78	78	FF
Malibagh	KC-26	82	82	GG	78	78	FF
Malibagh	KC-27	75.2	75.2	VV	78,82	78,82	FC
Malibagh	KC-28	81.6,75.2	75.2,81.8	VG	82	82	CC
Malibagh	KC-29	81.8,75.4	82,75.4	VG	82	82	CC
Mirpur	MC-01	74.6,81.8	74.6,81.6	VG	78	78	FF
Mirpur	MC-02	74.6	74.4	VV	77.5	77.5	FF
Mirpur	MC-03	N/A	74.4	VV	77.5	77.5	FF
Mirpur	MC-04	74.6	74.2	VV	77.5	77.5	FF
Mirpur	MC-05	N/A	74.6	VV	77.5	77.5	FF
Mirpur	MC-06	74.6	74.6	VV	77.5	77.5	FF
Mirpur	MC-07	74.2	81.8	VV	78,81.5	78,81.5	FC
Mirpur	MC-08	74.6	74.6	VV	78	78	FF
Mirpur	MC-09	N/A	74.2	GG	78	78	FF
Mirpur	MC-10	81.4	N/A	GG	78	78	FF
Mirpur	MC-11	74.6	74.6	VV	77.5	77.5	FF
Mirpur	MC-12	74.6,81.6	74.6,81.6	VG	77.5	77.5	FF
Mirpur	MC-13	75	75	VV	82.5	82	CC
Mirpur	MC-14	75	74.6	VV	78	78	FF
Mirpur	MC-15	81.8	81.8	GG	78	78	FF
Mirpur	MC-16	82	82	GG	78	78	FF
Mirpur	MC-17	82	82	GG	78	78	FF
Mirpur	MC-18	81.8	82	GG	78	78	FF
Mirpur	MC-19	75.6	75.4	VV	82	82	CC
Mirpur	MC-20	75.2,81.6	75.2,81.6	VG	82	82	CC
Mirpur	MC-21	81.8	81.8	GG	78	78	FF
Mirpur	MC-22	81.8,75.2	81.8,75.2	VG	82	82	CC
Mirpur	MC-23	82	82	GG	78	78	FF
Mirpur	MC-24	75	75	VV	82	82	CC
Mirpur	MC-25	82	81.8	GG	78	78	FF
Mirpur	MC-26	81.8	82	GG	78	78	FF
Mirpur	MC-27	81.8	81.8	GG	78	78	FF
Mirpur	MC-28	81.8	81.8	GG	78	78	FF
Mirpur	MC-29	81.8	82	GG	78	78	FF
Mirpur	MC-30	81.8	82	GG	78	78	FF
Uttara	UC-01	82	82	GG	78	78	FF
Uttara	UC-02	74.8,81.6	75,82	VG	78,82	78,82	FC
Uttara	UC-03	75.4	75.4	VV	82	82	CC
Uttara	UC-04	74.8,82	74.6,81.8	VG	78,82	78,82	FC
Uttara	UC-05	74.6,82	74.4,81.8	VG	77.5	77.5	FF
Uttara	UC-06	75.2,81.8	75.2,81.8	VG	82	82	CC
Uttara	UC-07	74.6,82	74.8,82	VG	78	78	FF
Uttara	UC-08	74.6,82	74.4,81.8	VG	78	78	FF
Uttara	UC-09	74.4,81.8	74.4,81.8	VG	78	78	FF
Uttara	UC-10	74.6,82	74.6,81.8	VG	78	77.5	FF
Uttara	UC-11	81.8	81.8	GG	78	78	FF
Uttara	UC-12	74.8,81.8	74.4,81.8	VG	78	78	FF
Uttara	UC-13	82	82	GG	78	78	FF
Uttara	UC-14	74.4,82	74.4,82	VG	78	78	FF
Uttara	UC-15	82	82	GG	78	78	FF
Uttara	UC-16	75.2,82	75.2,82	VG	82	82	CC
Uttara	UC-17	74.4,82	74.6,82	VG	78	78	FF
Uttara	UC-18	74.8,82	74.8,82	VG	78,82	78,82	FC
Uttara	UC-19	75	75.2,81.6	VV	82	82	CC
Uttara	UC-20	75.2,81.8	75.2,81.6	VG	82	82	CC
Uttara	UC-21	75.2,81.8	75.2,81.8	VG	82	82	CC
Uttara	UC-22	74.4,82	74.6,82	VG	78	78	FF
Uttara	UC-23	74.8,82	74.8,82	VG	78,82	78,82	FC
Uttara	UC-24	74.8,82.2	74.8,82	VG	78	78	FF
Uttara	UC-25	74.4	74.6	VV	82	82	CC
Uttara	UC-26	75.4	75.4,81.8	VV	82	82	CC
Uttara	UC-27	75.6	75.6	VV	82	82	CC
Uttara	UC-28	75.4,81.6	75.4,81.8	VG	82	82	CC
Uttara	UC-29	74.6,81.8	74.4,81.8	VG	77.5,82	78,82	FC
Uttara	UC-30	75,82	75,82	VG	77.5,82	77.5,82	FC

## Sheet: Hardy-Weingerg Equilibrium data
Location	Gly1016 genotype	Cys1534 genotype
Azimpur	001002	001002
Azimpur	001002	001002
Azimpur	001002	002002
Azimpur	001002	001002
Azimpur	001002	001002
Azimpur	001002	001002
Azimpur	001002	001002
Azimpur	001002	001002
Azimpur	001002	001002
Azimpur	001002	001002
Azimpur	001002	001002
Azimpur	001002	001002
Azimpur	001002	002002
Azimpur	001002	001001
Azimpur	001002	001001
Azimpur	002002	001001
Azimpur	001002	002002
Azimpur	002002	001001
Azimpur	001002	001001
Azimpur	001002	001002
Azimpur	001002	001002
Azimpur	001002	001002
Azimpur	001002	001002
Azimpur	001002	001002
Azimpur	001001	001002
Azimpur	001001	002002
Azimpur	001001	002002
Azimpur	001002	001001
Azimpur	001002	002002
Dhanmonadi & Mohammadpur	001001	002002
Dhanmonadi & Mohammadpur	002002	001001
Dhanmonadi & Mohammadpur	001001	002002
Dhanmonadi & Mohammadpur	002002	001001
Dhanmonadi & Mohammadpur	001001	002002
Dhanmonadi & Mohammadpur	001002	001001
Dhanmonadi & Mohammadpur	001002	001002
Dhanmonadi & Mohammadpur	001002	001002
Dhanmonadi & Mohammadpur	001001	002002
Dhanmonadi & Mohammadpur	001001	002002
Dhanmonadi & Mohammadpur	001002	001002
Dhanmonadi & Mohammadpur	001002	001002
Dhanmonadi & Mohammadpur	001002	001002
Dhanmonadi & Mohammadpur	001002	001002
Dhanmonadi & Mohammadpur	001002	001002
Dhanmonadi & Mohammadpur	001002	001002
Dhanmonadi & Mohammadpur	001002	001001
Dhanmonadi & Mohammadpur	001002	002002
Dhanmonadi & Mohammadpur	001002	001002
Dhanmonadi & Mohammadpur	001002	001002
Dhanmonadi & Mohammadpur	001002	001002
Dhanmonadi & Mohammadpur	001002	001002
Dhanmonadi & Mohammadpur	001002	001002
Dhanmonadi & Mohammadpur	001002	002002
Dhanmonadi & Mohammadpur	001001	002002
Dhanmonadi & Mohammadpur	001001	002002
Dhanmonadi & Mohammadpur	001002	002002
Dhanmonadi & Mohammadpur	001002	002002
Dhanmonadi & Mohammadpur	001002	002002
Gulshan & Karail	002002	001001
Gulshan & Karail	002002	002002
Gulshan & Karail	002002	001001
Gulshan & Karail	002002	001002
Gulshan & Karail	002002	001001
Gulshan & Karail	002002	001001
Gulshan & Karail	002002	001002
Gulshan & Karail	002002	001002
Gulshan & Karail	002002	001002
Gulshan & Karail	002002	001002
Gulshan & Karail	002002	001001
Gulshan & Karail	002002	001002
Gulshan & Karail	001002	002002
Gulshan & Karail	002002	001002
Gulshan & Karail	002002	001001
Gulshan & Karail	002002	001001
Gulshan & Karail	002002	001001
Gulshan & Karail	002002	001001
Gulshan & Karail	002002	001001
Gulshan & Karail	002002	001001
Gulshan & Karail	002002	001002
Gulshan & Karail	002002	001002
Gulshan & Karail	002002	001002
Gulshan & Karail	002002	001002
Gulshan & Karail	001002	002002
Gulshan & Karail	001001	002002
Gulshan & Karail	001001	002002
Gulshan & Karail	001002	001002
Gulshan & Karail	001002	002002
Gulshan & Karail	001002	002002
Malibagh	001002	001001
Malibagh	001002	001001
Malibagh	001002	001001
Malibagh	001002	001001
Malibagh	001002	001001
Malibagh	001002	001002
Malibagh	001002	001001
Malibagh	001002	001002
Malibagh	001002	001002
Malibagh	001002	002002
Malibagh	001002	001002
Malibagh	001002	001002
Malibagh	002002	001001
Malibagh	002002	001001
Malibagh	002002	001001
Malibagh	002002	001001
Malibagh	001001	001002
Malibagh	002002	001001
Malibagh	001002	002002
Malibagh	002002	001001
Malibagh	002002	001001
Malibagh	002002	001001
Malibagh	001002	001001
Malibagh	002002	001001
Malibagh	002002	001001
Malibagh	002002	001001
Malibagh	001001	001002
Malibagh	001002	002002
Malibagh	001002	002002
Mirpur	001002	001001
Mirpur	001001	001001
Mirpur	001001	001001
Mirpur	001001	001001
Mirpur	001001	001001
Mirpur	001001	001001
Mirpur	001001	001002
Mirpur	001001	001001
Mirpur	002002	001001
Mirpur	002002	001001
Mirpur	001001	001001
Mirpur	001002	001001
Mirpur	001001	002002
Mirpur	001001	001001
Mirpur	002002	001001
Mirpur	002002	001001
Mirpur	002002	001001
Mirpur	002002	001001
Mirpur	001001	002002
Mirpur	001002	002002
Mirpur	002002	001001
Mirpur	001002	002002
Mirpur	002002	001001
Mirpur	001001	002002
Mirpur	002002	001001
Mirpur	002002	001001
Mirpur	002002	001001
Mirpur	002002	001001
Mirpur	002002	001001
Mirpur	002002	001001
Uttara	002002	001001
Uttara	001002	001002
Uttara	001001	002002
Uttara	001002	001002
Uttara	001002	001001
Uttara	001002	002002
Uttara	001002	001001
Uttara	001002	001001
Uttara	001002	001001
Uttara	001002	001001
Uttara	002002	001001
Uttara	001002	001001
Uttara	002002	001001
Uttara	001002	001001
Uttara	002002	001001
Uttara	001002	002002
Uttara	001002	001001
Uttara	001002	001002
Uttara	001001	002002
Uttara	001002	002002
Uttara	001002	002002
Uttara	001002	001001
Uttara	001002	001002
Uttara	001002	001001
Uttara	001001	002002
Uttara	001001	002002
Uttara	001001	002002
Uttara	001002	002002
Uttara	001002	001002
Uttara	001002	001002

## Sheet: Data Dictionary
Hardy-Weingerg Equilibrium data
Gly1016
001001 = VV
001002 = VG
002002 = GG
Cys1534
001001 = FF
001002 = FC
002002 = CC
