# Supplementary material for: Insecticide resistance status of Aedes aegypti in Bangladesh
Source: Parasit Vectors. 2020 Dec 14;13:622. doi: 10.1186/s13071-020-04503-6 (PMC7734861; doi:10.1186/s13071-020-04503-6)
Supplement: Supplementary file 2 — Additional file 2. All phenotype and genotype data. [file 13071_2020_4503_MOESM2_ESM.xlsx]

## Sheet: Esterase
ROCK	Azimpur	Bandaran	Chapai Nawabganj	Chittagong	Dhanmondi & Mohammadpur	Gulshan & Karail	Malibagh	Mirpur	Rajshahi	Uttara
1.74767	2.154	1.81533	0.882667	1.38067	1.97	1.70467	1.791	1.90867	0.917333	1.831
1.644	1.99433	1.94433	0.925	1.37267	2.19133	1.43433	1.746	1.93767	0.930667	1.90533
1.68733	2.07267	1.94167	0.964333	1.425	2.03333	1.75167	1.83567	2.109	1.092	2.01867
1.611	2.00533	2.01233	0.902	1.40067	2.11067	1.82567	1.839	1.98733	1.01667	1.93
1.68733	2.10633	1.997	0.991667	1.48333	2.31133	1.87633	1.59967	2.15567	0.943333	2.13467
1.65467	2.19	2.00533	0.953	1.42067	2.11267	1.873	1.791	1.94167	0.947	2.036
1.68	2.04133	2.07067	0.943667	1.40767	2.11033	1.51033	1.985	1.965	0.929	2.056
1.57667	1.18333	2.029	0.909	1.36367	2.02033	1.65567	1.99	1.948	1.03167	2.02233
1.68633	2.03067	1.90867	0.886333	1.40067	1.922	1.83667	1.88267	1.90167	0.853667	1.96433
1.743	2.015	2.26467	0.873667	1.595	2.22033	1.899	1.89567	2.04	0.959333	1.934
1.65633	2.106	2.22933	0.963333	1.51733	2.13433	1.82067	1.895	2.18533	0.997333	2.02767
1.67133	1.91333	2.28233	0.964333	1.595	2.116	1.80633	1.842	2.22067	1.014	1.947
1.77633	2.12	2.17033	0.943	1.411	2.184	1.85367	1.94767	1.989	1.04467	2.19667
1.80267	2.09967	2.17633	1.03167	1.52267	2.321	1.82733	1.93033	1.97567	0.869	1.993
1.63067	2.06867	2.12067	0.919667	1.48733	2.29667	1.79333	2.013	2.03133	1.053	1.901
1.52167	1.853	2.172	0.89	1.35133	2.02267	1.86833	1.84533	2.01867	1.026	1.952
1.68667	1.91833	1.96667	1.06767	1.589	2.09833	1.76433	1.951	1.924	0.901	1.92533
1.973	1.96767	2.248	1.006	1.43933	2.08	2.031	1.832	1.94133	0.939	2.06567
1.68033	2.01133	2.25767	0.852333	1.516	2.13967	1.81	1.88367	2.21467	0.874	2.10467
1.77233	2.02567	2.25733	0.962	1.551	2.26933	1.826	1.902	2.18867	1.05633	2.101
1.74467	2.05167	2.305	1.04833	1.5	2.21533	1.883	1.97067	2.04367	1.04667	2.00933
1.67933	2.32433	2.306	1.08533	1.58733	2.24167	1.979	2.12133	2.23067	1.09467	1.96333
1.56133	2.211	2.15867	0.996667	1.476	2.19	1.77133	2.017	1.92867	1.11833	1.97633
1.56067	1.85067	2.21167	0.956	1.45867	2.273	1.91533	1.90433	1.87033	0.912	1.87467
1.586	1.905	2.10533	1.071	1.60267	2.23167	1.68033	1.902	1.97933	0.887	1.982
1.65533	2.19167	2.254	0.904667	1.447	2.27833	2.02033	1.87467	2.23933	0.873667	2.014
1.52267	2.013	2.24467	0.932333	1.664	2.09267	1.91967	1.96333	1.99233	0.998333	2.01
1.65967	2.05333	2.30533	0.872	1.54067	2.15133	1.69433	2.116	2.117	1.02967	2.03
1.505	1.857	2.34733	0.851667	1.566	2.23333	1.93933	2.01733	2.079	0.98	1.952
1.74133	2.098	2.22133	0.823	1.509	2.30767	1.937	1.96867	2.19267	0.992667	1.968

## Sheet: Esterase group
Esterase	Group
1.74767	1
1.644	1
1.68733	1
1.611	1
1.68733	1
1.65467	1
1.68	1
1.57667	1
1.68633	1
1.743	1
1.65633	1
1.67133	1
1.77633	1
1.80267	1
1.63067	1
1.52167	1
1.68667	1
1.973	1
1.68033	1
1.77233	1
1.74467	1
1.67933	1
1.56133	1
1.56067	1
1.586	1
1.65533	1
1.52267	1
1.65967	1
1.505	1
1.74133	1
2.154	2
1.99433	2
2.07267	2
2.00533	2
2.10633	2
2.19	2
2.04133	2
1.18333	2
2.03067	2
2.015	2
2.106	2
1.91333	2
2.12	2
2.09967	2
2.06867	2
1.853	2
1.91833	2
1.96767	2
2.01133	2
2.02567	2
2.05167	2
2.32433	2
2.211	2
1.85067	2
1.905	2
2.19167	2
2.013	2
2.05333	2
1.857	2
2.098	2
1.81533	3
1.94433	3
1.94167	3
2.01233	3
1.997	3
2.00533	3
2.07067	3
2.029	3
1.90867	3
2.26467	3
2.22933	3
2.28233	3
2.17033	3
2.17633	3
2.12067	3
2.172	3
1.96667	3
2.248	3
2.25767	3
2.25733	3
2.305	3
2.306	3
2.15867	3
2.21167	3
2.10533	3
2.254	3
2.24467	3
2.30533	3
2.34733	3
2.22133	3
0.882667	4
0.925	4
0.964333	4
0.902	4
0.991667	4
0.953	4
0.943667	4
0.909	4
0.886333	4
0.873667	4
0.963333	4
0.964333	4
0.943	4
1.03167	4
0.919667	4
0.89	4
1.06767	4
1.006	4
0.852333	4
0.962	4
1.04833	4
1.08533	4
0.996667	4
0.956	4
1.071	4
0.904667	4
0.932333	4
0.872	4
0.851667	4
0.823	4
1.38067	5
1.37267	5
1.425	5
1.40067	5
1.48333	5
1.42067	5
1.40767	5
1.36367	5
1.40067	5
1.595	5
1.51733	5
1.595	5
1.411	5
1.52267	5
1.48733	5
1.35133	5
1.589	5
1.43933	5
1.516	5
1.551	5
1.5	5
1.58733	5
1.476	5
1.45867	5
1.60267	5
1.447	5
1.664	5
1.54067	5
1.566	5
1.509	5
1.97	6
2.19133	6
2.03333	6
2.11067	6
2.31133	6
2.11267	6
2.11033	6
2.02033	6
1.922	6
2.22033	6
2.13433	6
2.116	6
2.184	6
2.321	6
2.29667	6
2.02267	6
2.09833	6
2.08	6
2.13967	6
2.26933	6
2.21533	6
2.24167	6
2.19	6
2.273	6
2.23167	6
2.27833	6
2.09267	6
2.15133	6
2.23333	6
2.30767	6
1.70467	7
1.43433	7
1.75167	7
1.82567	7
1.87633	7
1.873	7
1.51033	7
1.65567	7
1.83667	7
1.899	7
1.82067	7
1.80633	7
1.85367	7
1.82733	7
1.79333	7
1.86833	7
1.76433	7
2.031	7
1.81	7
1.826	7
1.883	7
1.979	7
1.77133	7
1.91533	7
1.68033	7
2.02033	7
1.91967	7
1.69433	7
1.93933	7
1.937	7
1.791	8
1.746	8
1.83567	8
1.839	8
1.59967	8
1.791	8
1.985	8
1.99	8
1.88267	8
1.89567	8
1.895	8
1.842	8
1.94767	8
1.93033	8
2.013	8
1.84533	8
1.951	8
1.832	8
1.88367	8
1.902	8
1.97067	8
2.12133	8
2.017	8
1.90433	8
1.902	8
1.87467	8
1.96333	8
2.116	8
2.01733	8
1.96867	8
1.90867	9
1.93767	9
2.109	9
1.98733	9
2.15567	9
1.94167	9
1.965	9
1.948	9
1.90167	9
2.04	9
2.18533	9
2.22067	9
1.989	9
1.97567	9
2.03133	9
2.01867	9
1.924	9
1.94133	9
2.21467	9
2.18867	9
2.04367	9
2.23067	9
1.92867	9
1.87033	9
1.97933	9
2.23933	9
1.99233	9
2.117	9
2.079	9
2.19267	9
0.917333	10
0.930667	10
1.092	10
1.01667	10
0.943333	10
0.947	10
0.929	10
1.03167	10
0.853667	10
0.959333	10
0.997333	10
1.014	10
1.04467	10
0.869	10
1.053	10
1.026	10
0.901	10
0.939	10
0.874	10
1.05633	10
1.04667	10
1.09467	10
1.11833	10
0.912	10
0.887	10
0.873667	10
0.998333	10
1.02967	10
0.98	10
0.992667	10
1.831	11
1.90533	11
2.01867	11
1.93	11
2.13467	11
2.036	11
2.056	11
2.02233	11
1.96433	11
1.934	11
2.02767	11
1.947	11
2.19667	11
1.993	11
1.901	11
1.952	11
1.92533	11
2.06567	11
2.10467	11
2.101	11
2.00933	11
1.96333	11
1.97633	11
1.87467	11
1.982	11
2.014	11
2.01	11
2.03	11
1.952	11
1.968	11

## Sheet: Oxidase
ROCK	Azimpur	Bandaran	Chapai Nawabganj	Chittagong	Dhanmondi & Mohammadpur	Gulshan & Karail	Malibagh	Mirpur	Rajshahi	Uttara
0.2	0.337667	0.228	0.234	0.265	0.272	0.164	0.224333	0.316667	0.279667	0.187667
0.167667	0.312333	0.300667	0.267333	0.285333	0.430333	0.247333	0.316667	0.296	0.304667	0.301333
0.225333	0.336	0.249	0.378	0.33	0.388	0.235333	0.225	0.366	0.347667	0.306
0.208	0.252	0.328	0.284667	0.383667	0.314	0.245667	0.186667	0.303	0.331667	0.302
0.185333	0.303667	0.226667	0.294	0.383	0.385	0.259333	0.271333	0.372667	0.306	0.255667
0.207	0.293333	0.274667	0.272667	0.312333	0.391667	0.343333	0.23	0.387667	0.255333	0.225333
0.210667	0.283	0.239667	0.250333	0.263	0.231667	0.0993333	0.248667	0.380667	0.289333	0.218667
0.223667	0.220667	0.287	0.284667	0.35	0.314667	0.308667	0.337	0.288333	0.259	0.182
0.162333	0.312333	0.201333	0.286333	0.274333	0.273	0.174333	0.247333	0.289667	0.235667	0.214667
0.234	0.312667	0.258333	0.241	0.445333	0.341	0.298333	0.283667	0.349333	0.311667	0.285333
0.19	0.320333	0.28	0.286667	0.365	0.376	0.223	0.244667	0.379333	0.268	0.281
0.166333	0.271	0.310667	0.273333	0.433	0.352	0.248	0.197333	0.365	0.342333	0.219
0.225667	0.258667	0.276667	0.281667	0.275667	0.44	0.252333	0.26	0.276	0.376	0.363333
0.234333	0.233333	0.339	0.383333	0.315	0.397	0.183667	0.203333	0.33	0.228	0.249667
0.169667	0.258	0.251333	0.269	0.303667	0.375333	0.242667	0.224667	0.482	0.240333	0.19
0.179	0.260333	0.192	0.223	0.366	0.267667	0.276333	0.202333	0.455333	0.256333	0.225333
0.138667	0.228667	0.248667	0.289667	0.320667	0.266667	0.202	0.222	0.303	0.237667	0.188667
0.27	0.237333	0.337	0.323	0.353667	0.305333	0.321667	0.215333	0.355	0.315333	0.31
0.219333	0.292	0.253667	0.288333	0.307333	0.331667	0.227	0.194	0.382	0.264333	0.309667
0.264333	0.265333	0.287667	0.324	0.399	0.460333	0.270667	0.262667	0.352667	0.326333	0.266667
0.243333	0.305	0.246	0.320333	0.325667	0.35	0.301333	0.288667	0.348	0.387667	0.223333
0.224	0.320667	0.244333	0.369	0.424333	0.323667	0.329333	0.249333	0.349333	0.304	0.222333
0.126333	0.349	0.176	0.273	0.26	0.336667	0.254	0.262667	0.343333	0.302	0.237667
0.168667	0.136667	0.238667	0.293	0.300333	0.395667	0.289	0.259	0.337333	0.262667	0.185333
0.161	0.239667	0.258	0.269667	0.355667	0.320667	0.192667	0.175667	0.339	0.277	0.245
0.218	0.344333	0.294333	0.251667	0.329667	0.372	0.348333	0.252333	0.418667	0.301333	0.323667
0.211667	0.279	0.262	0.296667	0.469333	0.316	0.315667	0.224333	0.385333	0.260667	0.188667
0.208333	0.267	0.322333	0.283	0.405667	0.315667	0.191667	0.372	0.436	0.309	0.279333
0.106	0.14	0.242667	0.19	0.365333	0.303667	0.345	0.376333	0.341	0.280333	0.217667
0.204667	0.231667	0.192667	0.165333	0.392333	0.362667	0.298667	0.248333	0.384	0.285333	0.239

## Sheet: Oxidase group
Oxidase	Group
0.2	1
0.167667	1
0.225333	1
0.208	1
0.185333	1
0.207	1
0.210667	1
0.223667	1
0.162333	1
0.234	1
0.19	1
0.166333	1
0.225667	1
0.234333	1
0.169667	1
0.179	1
0.138667	1
0.27	1
0.219333	1
0.264333	1
0.243333	1
0.224	1
0.126333	1
0.168667	1
0.161	1
0.218	1
0.211667	1
0.208333	1
0.106	1
0.204667	1
0.337667	2
0.312333	2
0.336	2
0.252	2
0.303667	2
0.293333	2
0.283	2
0.220667	2
0.312333	2
0.312667	2
0.320333	2
0.271	2
0.258667	2
0.233333	2
0.258	2
0.260333	2
0.228667	2
0.237333	2
0.292	2
0.265333	2
0.305	2
0.320667	2
0.349	2
0.136667	2
0.239667	2
0.344333	2
0.279	2
0.267	2
0.14	2
0.231667	2
0.228	3
0.300667	3
0.249	3
0.328	3
0.226667	3
0.274667	3
0.239667	3
0.287	3
0.201333	3
0.258333	3
0.28	3
0.310667	3
0.276667	3
0.339	3
0.251333	3
0.192	3
0.248667	3
0.337	3
0.253667	3
0.287667	3
0.246	3
0.244333	3
0.176	3
0.238667	3
0.258	3
0.294333	3
0.262	3
0.322333	3
0.242667	3
0.192667	3
0.234	4
0.267333	4
0.378	4
0.284667	4
0.294	4
0.272667	4
0.250333	4
0.284667	4
0.286333	4
0.241	4
0.286667	4
0.273333	4
0.281667	4
0.383333	4
0.269	4
0.223	4
0.289667	4
0.323	4
0.288333	4
0.324	4
0.320333	4
0.369	4
0.273	4
0.293	4
0.269667	4
0.251667	4
0.296667	4
0.283	4
0.19	4
0.165333	4
0.265	5
0.285333	5
0.33	5
0.383667	5
0.383	5
0.312333	5
0.263	5
0.35	5
0.274333	5
0.445333	5
0.365	5
0.433	5
0.275667	5
0.315	5
0.303667	5
0.366	5
0.320667	5
0.353667	5
0.307333	5
0.399	5
0.325667	5
0.424333	5
0.26	5
0.300333	5
0.355667	5
0.329667	5
0.469333	5
0.405667	5
0.365333	5
0.392333	5
0.272	6
0.430333	6
0.388	6
0.314	6
0.385	6
0.391667	6
0.231667	6
0.314667	6
0.273	6
0.341	6
0.376	6
0.352	6
0.44	6
0.397	6
0.375333	6
0.267667	6
0.266667	6
0.305333	6
0.331667	6
0.460333	6
0.35	6
0.323667	6
0.336667	6
0.395667	6
0.320667	6
0.372	6
0.316	6
0.315667	6
0.303667	6
0.362667	6
0.164	7
0.247333	7
0.235333	7
0.245667	7
0.259333	7
0.343333	7
0.0993333	7
0.308667	7
0.174333	7
0.298333	7
0.223	7
0.248	7
0.252333	7
0.183667	7
0.242667	7
0.276333	7
0.202	7
0.321667	7
0.227	7
0.270667	7
0.301333	7
0.329333	7
0.254	7
0.289	7
0.192667	7
0.348333	7
0.315667	7
0.191667	7
0.345	7
0.298667	7
0.224333	8
0.316667	8
0.225	8
0.186667	8
0.271333	8
0.23	8
0.248667	8
0.337	8
0.247333	8
0.283667	8
0.244667	8
0.197333	8
0.26	8
0.203333	8
0.224667	8
0.202333	8
0.222	8
0.215333	8
0.194	8
0.262667	8
0.288667	8
0.249333	8
0.262667	8
0.259	8
0.175667	8
0.252333	8
0.224333	8
0.372	8
0.376333	8
0.248333	8
0.316667	9
0.296	9
0.366	9
0.303	9
0.372667	9
0.387667	9
0.380667	9
0.288333	9
0.289667	9
0.349333	9
0.379333	9
0.365	9
0.276	9
0.33	9
0.482	9
0.455333	9
0.303	9
0.355	9
0.382	9
0.352667	9
0.348	9
0.349333	9
0.343333	9
0.337333	9
0.339	9
0.418667	9
0.385333	9
0.436	9
0.341	9
0.384	9
0.279667	10
0.304667	10
0.347667	10
0.331667	10
0.306	10
0.255333	10
0.289333	10
0.259	10
0.235667	10
0.311667	10
0.268	10
0.342333	10
0.376	10
0.228	10
0.240333	10
0.256333	10
0.237667	10
0.315333	10
0.264333	10
0.326333	10
0.387667	10
0.304	10
0.302	10
0.262667	10
0.277	10
0.301333	10
0.260667	10
0.309	10
0.280333	10
0.285333	10
0.187667	11
0.301333	11
0.306	11
0.302	11
0.255667	11
0.225333	11
0.218667	11
0.182	11
0.214667	11
0.285333	11
0.281	11
0.219	11
0.363333	11
0.249667	11
0.19	11
0.225333	11
0.188667	11
0.31	11
0.309667	11
0.266667	11
0.223333	11
0.222333	11
0.237667	11
0.185333	11
0.245	11
0.323667	11
0.188667	11
0.279333	11
0.217667	11
0.239	11

## Sheet: ACHE
ROCK	Azimpur	Bandaran	Chapai Nawabganj	Chittagong	Dhanmondi & Mohammadpur	Gulshan & Karail	Malibagh	Mirpur	Rajshahi	Uttara
0.366	0.406333	0.325	0.374667	0.45	0.285667	0.436667	0.286667	0.355333	0.41	0.397333
0.373333	0.487	0.4	0.437	0.453333	0.367667	0.515333	0.344667	0.336333	0.347333	0.383667
0.384	0.537667	0.462333	0.448	0.425	0.367333	0.614667	0.291333	0.414333	0.483333	0.412333
0.416333	0.441333	0.370333	0.366	0.496	0.360333	0.590333	0.307667	0.361	0.477333	0.406333
0.432333	0.403333	0.394333	0.500333	0.469333	0.371333	0.625667	0.345333	0.384333	0.453	0.390667
0.419333	0.478	0.416	0.409	0.502667	0.419667	0.221	0.376667	0.414667	0.485333	0.351333
0.444	0.467	0.352333	0.432	0.397333	0.359333	0.176667	0.389667	0.182333	0.357	0.405333
0.427333	0.471667	0.441667	0.455333	0.444333	0.301667	0.727667	0.340333	0.397667	0.379667	0.426
0.416667	0.441667	0.350667	0.444333	0.417	0.357667	0.544333	0.314667	0.374333	0.298333	0.403333
0.447667	0.434333	0.381333	0.387	0.483667	0.347333	0.734333	0.322333	0.391667	0.419	0.44
0.393667	0.498	0.437333	0.498	0.424	0.00466667	0.65	0.333667	0.350667	0.441667	0.424333
0.341333	0.438333	0.423667	0.509667	0.385	0.335667	0.57	0.310333	0.399333	0.472667	0.349
0.421667	0.530667	0.370667	0.411667	0.337333	0.361667	0.63	0.356333	0.374	0.494667	0.417667
0.387333	0.435333	0.488667	0.467667	0.401667	0.399333	0.502333	0.257667	0.347333	0.334	0.405333
0.418	0.427333	0.368	0.505	0.432333	0.271	0.582667	0.306667	0.399333	0.422333	0.314333
0.348	0.406333	0.415	0.407	0.406	0.367	0.710667	0.368	0.466667	0.414667	0.424
0.381333	0.533667	0.324	0.560667	0.505333	0.305333	0.601333	0.386333	0.348	0.428667	0.377
0.435333	0.470667	0.396	0.402667	0.390667	0.316	0.702667	0.335667	0.436	0.429	0.445667
0.437	0.416	0.397	0.297667	0.427333	0.317	0.591333	0.318	0.441	0.322	0.416
0.443667	0.500333	0.369	0.427	0.46	0.405333	0.665667	0.359	0.333333	0.500333	0.374333
0.469333	0.438667	0.397	0.467	0.447	0.349	0.674333	0.344667	0.407667	0.467667	0.422333
0.402667	0.443	0.427333	0.451667	0.476333	0.372333	0.638667	0.351333	0.361667	0.469667	0.38
0.389667	0.501333	0.351333	0.528667	0.432	0.428	0.671667	0.348333	0.356333	0.506667	0.398667
0.348	0.334667	0.323333	0.425	0.454	0.315667	0.655333	0.368667	0.420333	0.399667	0.349
0.403	0.424667	0.433333	0.459	0.518333	0.426333	0.223333	0.318667	0.369	0.444333	0.410333
0.397667	0.328333	0.410333	0.33	0.451333	0.365667	0.642	0.34	0.39	0.323333	0.405333
0.379667	0.463	0.368333	0.456333	0.508667	0.342	0.681	0.395333	0.410333	0.438333	0.331667
0.432	0.229667	0.438667	0.441	0.436667	0.330333	0.753667	0.383667	0.399	0.469667	0.387667
0.238333	0.287333	0.389333	0.332667	0.441333	0.343	0.508667	0.354667	0.332333	0.481667	0.335667
0.427667	0.414333	0.345667	0.312	0.376667	0.371333	0.702667	0.341667	0.447	0.469	0.415333

## Sheet: ACHE group
ACHE	Group
0.366	1
0.373333	1
0.384	1
0.416333	1
0.432333	1
0.419333	1
0.444	1
0.427333	1
0.416667	1
0.447667	1
0.393667	1
0.341333	1
0.421667	1
0.387333	1
0.418	1
0.348	1
0.381333	1
0.435333	1
0.437	1
0.443667	1
0.469333	1
0.402667	1
0.389667	1
0.348	1
0.403	1
0.397667	1
0.379667	1
0.432	1
0.238333	1
0.427667	1
0.406333	2
0.487	2
0.537667	2
0.441333	2
0.403333	2
0.478	2
0.467	2
0.471667	2
0.441667	2
0.434333	2
0.498	2
0.438333	2
0.530667	2
0.435333	2
0.427333	2
0.406333	2
0.533667	2
0.470667	2
0.416	2
0.500333	2
0.438667	2
0.443	2
0.501333	2
0.334667	2
0.424667	2
0.328333	2
0.463	2
0.229667	2
0.287333	2
0.414333	2
0.325	3
0.4	3
0.462333	3
0.370333	3
0.394333	3
0.416	3
0.352333	3
0.441667	3
0.350667	3
0.381333	3
0.437333	3
0.423667	3
0.370667	3
0.488667	3
0.368	3
0.415	3
0.324	3
0.396	3
0.397	3
0.369	3
0.397	3
0.427333	3
0.351333	3
0.323333	3
0.433333	3
0.410333	3
0.368333	3
0.438667	3
0.389333	3
0.345667	3
0.374667	4
0.437	4
0.448	4
0.366	4
0.500333	4
0.409	4
0.432	4
0.455333	4
0.444333	4
0.387	4
0.498	4
0.509667	4
0.411667	4
0.467667	4
0.505	4
0.407	4
0.560667	4
0.402667	4
0.297667	4
0.427	4
0.467	4
0.451667	4
0.528667	4
0.425	4
0.459	4
0.33	4
0.456333	4
0.441	4
0.332667	4
0.312	4
0.45	5
0.453333	5
0.425	5
0.496	5
0.469333	5
0.502667	5
0.397333	5
0.444333	5
0.417	5
0.483667	5
0.424	5
0.385	5
0.337333	5
0.401667	5
0.432333	5
0.406	5
0.505333	5
0.390667	5
0.427333	5
0.46	5
0.447	5
0.476333	5
0.432	5
0.454	5
0.518333	5
0.451333	5
0.508667	5
0.436667	5
0.441333	5
0.376667	5
0.285667	6
0.367667	6
0.367333	6
0.360333	6
0.371333	6
0.419667	6
0.359333	6
0.301667	6
0.357667	6
0.347333	6
0.00466667	6
0.335667	6
0.361667	6
0.399333	6
0.271	6
0.367	6
0.305333	6
0.316	6
0.317	6
0.405333	6
0.349	6
0.372333	6
0.428	6
0.315667	6
0.426333	6
0.365667	6
0.342	6
0.330333	6
0.343	6
0.371333	6
0.436667	7
0.515333	7
0.614667	7
0.590333	7
0.625667	7
0.221	7
0.176667	7
0.727667	7
0.544333	7
0.734333	7
0.65	7
0.57	7
0.63	7
0.502333	7
0.582667	7
0.710667	7
0.601333	7
0.702667	7
0.591333	7
0.665667	7
0.674333	7
0.638667	7
0.671667	7
0.655333	7
0.223333	7
0.642	7
0.681	7
0.753667	7
0.508667	7
0.702667	7
0.286667	8
0.344667	8
0.291333	8
0.307667	8
0.345333	8
0.376667	8
0.389667	8
0.340333	8
0.314667	8
0.322333	8
0.333667	8
0.310333	8
0.356333	8
0.257667	8
0.306667	8
0.368	8
0.386333	8
0.335667	8
0.318	8
0.359	8
0.344667	8
0.351333	8
0.348333	8
0.368667	8
0.318667	8
0.34	8
0.395333	8
0.383667	8
0.354667	8
0.341667	8
0.355333	9
0.336333	9
0.414333	9
0.361	9
0.384333	9
0.414667	9
0.182333	9
0.397667	9
0.374333	9
0.391667	9
0.350667	9
0.399333	9
0.374	9
0.347333	9
0.399333	9
0.466667	9
0.348	9
0.436	9
0.441	9
0.333333	9
0.407667	9
0.361667	9
0.356333	9
0.420333	9
0.369	9
0.39	9
0.410333	9
0.399	9
0.332333	9
0.447	9
0.41	10
0.347333	10
0.483333	10
0.477333	10
0.453	10
0.485333	10
0.357	10
0.379667	10
0.298333	10
0.419	10
0.441667	10
0.472667	10
0.494667	10
0.334	10
0.422333	10
0.414667	10
0.428667	10
0.429	10
0.322	10
0.500333	10
0.467667	10
0.469667	10
0.506667	10
0.399667	10
0.444333	10
0.323333	10
0.438333	10
0.469667	10
0.481667	10
0.469	10
0.397333	11
0.383667	11
0.412333	11
0.406333	11
0.390667	11
0.351333	11
0.405333	11
0.426	11
0.403333	11
0.44	11
0.424333	11
0.349	11
0.417667	11
0.405333	11
0.314333	11
0.424	11
0.377	11
0.445667	11
0.416	11
0.374333	11
0.422333	11
0.38	11
0.398667	11
0.349	11
0.410333	11
0.405333	11
0.331667	11
0.387667	11
0.335667	11
0.415333	11

## Sheet: IACHE
ROCK	Azimpur	Bandaran	Chapai Nawabganj	Chittagong	Dhanmondi & Mohammadpur	Gulshan & Karail	Malibagh	Mirpur	Rajshahi	Uttara
0.014	0.015	0.00966667	0.0113333	0.0123333	0.00566667	0.026	0.0113333	0.00933333	0.0123333	0.0113333
0.00966667	0.0176667	0.012	0.0126667	0.0143333	0.0113333	0.0243333	0.00933333	0.00966667	0.0136667	0.0146667
0.0113333	0.0173333	0.0103333	0.0116667	0.0143333	0.0143333	0.024	0.00866667	0.005	0.0163333	0.0123333
0.014	0.0173333	0.0113333	0.0136667	0.0163333	0.0123333	0.0226667	0.012	0.009	0.0153333	0.014
0.0166667	0.0163333	0.0103333	0.0156667	0.021	0.0146667	0.022	0.00766667	0.00933333	0.0163333	0.011
0.0166667	0.0163333	0.00933333	0.014	0.0136667	0.0266667	0.018	0.0123333	0.0106667	0.0136667	0.00966667
0.0226667	0.014	0.00466667	0.0136667	0.017	0.015	0.016	0.0103333	0.00966667	0.015	0.00933333
0.014	0.0183333	0.008	0.0146667	0.015	0.0116667	0.0273333	0.0163333	0.0106667	0.017	0.0106667
0.0136667	0.0106667	0.00633333	0.00933333	0.0106667	0.0116667	0.0216667	0.011	0.00733333	0.0126667	0.0143333
0.015	0.014	0.006	0.01	0.017	0.0133333	0.024	0.0113333	0.00966667	0.0116667	0.009
0.0136667	0.008	0.00633333	0.0103333	0.017	0.0136667	0.0246667	0.00933333	0.01	0.0143333	0.0103333
0.0136667	0.012	0.008	0.013	0.0156667	0.0126667	0.0206667	0.0106667	0.013	0.0136667	0.00866667
0.0136667	0.014	0.00833333	0.0193333	0.0193333	0.02	0.00866667	0.0136667	0.00966667	0.017	0.011
0.0183333	0.009	0.00666667	0.0116667	0.0156667	0.0103333	0.0116667	0.01	0.00966667	0.0126667	0.01
0.014	0.00733333	0.00633333	0.00766667	0.0196667	0.0143333	0.016	0.00933333	0.0123333	0.0143333	0.00366667
0.0186667	0.0446667	0.0116667	0.012	0.0173333	0.0106667	0.044	0.00933333	0.00833333	0.014	0.00866667
0.0143333	0.0216667	0.00866667	0.011	0.0153333	0.0106667	0.0213333	0.00866667	0.011	0.0146667	0.009
0.0123333	0.0253333	0.0123333	0.0113333	0.013	0.015	0.018	0.00966667	0.022	0.0113333	0.0116667
0.02	0.0116667	0.00766667	0.00766667	0.0143333	0.0126667	0.0306667	0.00833333	0.0133333	0.02	0.0103333
0.0116667	0.0246667	0.00266667	0.0103333	0.0166667	0.0126667	0.0226667	0.00933333	0.007	0.014	0.01
0.014	0.0143333	0.008	0.00933333	0.0153333	0.0163333	0.026	0.00466667	0.0136667	0.019	0.011
0.015	0.013	0.008	0.01	0.015	0.01	0.0186667	0.01	0.0123333	0.014	0.00933333
0.0153333	0.0123333	0.00766667	0.008	0.016	0.0133333	0.0173333	0.00866667	0.00966667	0.014	0.011
0.016	0.013	0.00433333	0.0123333	0.0173333	0.011	0.0196667	0.00966667	0.00833333	0.0113333	0.00266667
0.0143333	0.0113333	0.009	0.0126667	0.015	0.014	0.0273333	0.006	0.0103333	0.017	0.00966667
0.022	0.00833333	-0.0116667	0.012	0.0113333	0.00933333	0.019	0.008	0.008	0.0103333	0.0103333
0.0186667	0.00766667	0.00833333	0.004	0.0263333	0.0123333	0.0236667	0.01	0.01	0.0163333	0.00966667
0.01	0.015	0.01	0.008	0.013	0.0106667	0.0203333	0.00766667	0.00633333	0.0266667	0.0103333
0.0153333	0.00933333	0.00933333	0.00733333	0.0226667	0.00866667	0.017	0.006	0.008	0.0153333	0.0113333
0.0146667	0.011	-0.0263333	0.00533333	0.0153333	0.0133333	0.02	0.01	0.0103333	0.0153333	0.0106667

## Sheet: IACHE group
IACHE	Group
0.014	1
0.00966667	1
0.0113333	1
0.014	1
0.0166667	1
0.0166667	1
0.0226667	1
0.014	1
0.0136667	1
0.015	1
0.0136667	1
0.0136667	1
0.0136667	1
0.0183333	1
0.014	1
0.0186667	1
0.0143333	1
0.0123333	1
0.02	1
0.0116667	1
0.014	1
0.015	1
0.0153333	1
0.016	1
0.0143333	1
0.022	1
0.0186667	1
0.01	1
0.0153333	1
0.0146667	1
0.015	2
0.0176667	2
0.0173333	2
0.0173333	2
0.0163333	2
0.0163333	2
0.014	2
0.0183333	2
0.0106667	2
0.014	2
0.008	2
0.012	2
0.014	2
0.009	2
0.00733333	2
0.0446667	2
0.0216667	2
0.0253333	2
0.0116667	2
0.0246667	2
0.0143333	2
0.013	2
0.0123333	2
0.013	2
0.0113333	2
0.00833333	2
0.00766667	2
0.015	2
0.00933333	2
0.011	2
0.00966667	3
0.012	3
0.0103333	3
0.0113333	3
0.0103333	3
0.00933333	3
0.00466667	3
0.008	3
0.00633333	3
0.006	3
0.00633333	3
0.008	3
0.00833333	3
0.00666667	3
0.00633333	3
0.0116667	3
0.00866667	3
0.0123333	3
0.00766667	3
0.00266667	3
0.008	3
0.008	3
0.00766667	3
0.00433333	3
0.009	3
-0.0116667	3
0.00833333	3
0.01	3
0.00933333	3
-0.0263333	3
0.0113333	4
0.0126667	4
0.0116667	4
0.0136667	4
0.0156667	4
0.014	4
0.0136667	4
0.0146667	4
0.00933333	4
0.01	4
0.0103333	4
0.013	4
0.0193333	4
0.0116667	4
0.00766667	4
0.012	4
0.011	4
0.0113333	4
0.00766667	4
0.0103333	4
0.00933333	4
0.01	4
0.008	4
0.0123333	4
0.0126667	4
0.012	4
0.004	4
0.008	4
0.00733333	4
0.00533333	4
0.0123333	5
0.0143333	5
0.0143333	5
0.0163333	5
0.021	5
0.0136667	5
0.017	5
0.015	5
0.0106667	5
0.017	5
0.017	5
0.0156667	5
0.0193333	5
0.0156667	5
0.0196667	5
0.0173333	5
0.0153333	5
0.013	5
0.0143333	5
0.0166667	5
0.0153333	5
0.015	5
0.016	5
0.0173333	5
0.015	5
0.0113333	5
0.0263333	5
0.013	5
0.0226667	5
0.0153333	5
0.00566667	6
0.0113333	6
0.0143333	6
0.0123333	6
0.0146667	6
0.0266667	6
0.015	6
0.0116667	6
0.0116667	6
0.0133333	6
0.0136667	6
0.0126667	6
0.02	6
0.0103333	6
0.0143333	6
0.0106667	6
0.0106667	6
0.015	6
0.0126667	6
0.0126667	6
0.0163333	6
0.01	6
0.0133333	6
0.011	6
0.014	6
0.00933333	6
0.0123333	6
0.0106667	6
0.00866667	6
0.0133333	6
0.026	7
0.0243333	7
0.024	7
0.0226667	7
0.022	7
0.018	7
0.016	7
0.0273333	7
0.0216667	7
0.024	7
0.0246667	7
0.0206667	7
0.00866667	7
0.0116667	7
0.016	7
0.044	7
0.0213333	7
0.018	7
0.0306667	7
0.0226667	7
0.026	7
0.0186667	7
0.0173333	7
0.0196667	7
0.0273333	7
0.019	7
0.0236667	7
0.0203333	7
0.017	7
0.02	7
0.0113333	8
0.00933333	8
0.00866667	8
0.012	8
0.00766667	8
0.0123333	8
0.0103333	8
0.0163333	8
0.011	8
0.0113333	8
0.00933333	8
0.0106667	8
0.0136667	8
0.01	8
0.00933333	8
0.00933333	8
0.00866667	8
0.00966667	8
0.00833333	8
0.00933333	8
0.00466667	8
0.01	8
0.00866667	8
0.00966667	8
0.006	8
0.008	8
0.01	8
0.00766667	8
0.006	8
0.01	8
0.00933333	9
0.00966667	9
0.005	9
0.009	9
0.00933333	9
0.0106667	9
0.00966667	9
0.0106667	9
0.00733333	9
0.00966667	9
0.01	9
0.013	9
0.00966667	9
0.00966667	9
0.0123333	9
0.00833333	9
0.011	9
0.022	9
0.0133333	9
0.007	9
0.0136667	9
0.0123333	9
0.00966667	9
0.00833333	9
0.0103333	9
0.008	9
0.01	9
0.00633333	9
0.008	9
0.0103333	9
0.0123333	10
0.0136667	10
0.0163333	10
0.0153333	10
0.0163333	10
0.0136667	10
0.015	10
0.017	10
0.0126667	10
0.0116667	10
0.0143333	10
0.0136667	10
0.017	10
0.0126667	10
0.0143333	10
0.014	10
0.0146667	10
0.0113333	10
0.02	10
0.014	10
0.019	10
0.014	10
0.014	10
0.0113333	10
0.017	10
0.0103333	10
0.0163333	10
0.0266667	10
0.0153333	10
0.0153333	10
0.0113333	11
0.0146667	11
0.0123333	11
0.014	11
0.011	11
0.00966667	11
0.00933333	11
0.0106667	11
0.0143333	11
0.009	11
0.0103333	11
0.00866667	11
0.011	11
0.01	11
0.00366667	11
0.00866667	11
0.009	11
0.0116667	11
0.0103333	11
0.01	11
0.011	11
0.00933333	11
0.011	11
0.00266667	11
0.00966667	11
0.0103333	11
0.00966667	11
0.0103333	11
0.0113333	11
0.0106667	11

## Sheet: Protein
ROCK	Azimpur	Bandaran	Chapai Nawabganj	Chittagong	Dhanmondi &Mohammadpur	Gulshan & Karail	Malibagh	Mirpur	Rajshahi	Uttara
0.796333	0.798	0.679333	0.687667	0.654	0.650333	0.704667	0.675	0.739333	0.646667	0.693667
0.740333	0.863667	0.739333	0.711333	0.655333	0.748333	0.709333	0.719	0.771667	0.661	0.746333
0.796667	0.856333	0.725	0.729333	0.696667	0.732333	0.734667	0.694	0.822	0.719667	0.718
0.748667	0.841667	0.733333	0.696	0.726333	0.679667	0.727333	0.690333	0.832	0.687667	0.732667
0.827667	0.812333	0.705	0.747	0.744333	0.744333	0.748667	0.713667	0.853667	0.665	0.702
0.765333	0.778333	0.722333	0.717	0.686	0.684667	0.765333	0.695	0.767333	0.685667	0.691667
0.761	0.769667	0.698	0.705333	0.665	0.745667	0.641667	0.766	0.779333	0.684333	0.691333
0.743667	0.782667	0.647667	0.698333	0.704	0.725	0.735667	0.757667	0.756	0.691667	0.704
0.776667	0.856667	0.688667	0.723667	0.637	0.683	0.733333	0.732333	0.727333	0.625667	0.725
0.778667	0.773667	0.722667	0.703	0.717333	0.707667	0.785333	0.736333	0.796333	0.659667	0.743
0.754667	0.809667	0.737333	0.723333	0.724333	0.698667	0.740667	0.709	0.841	0.668667	0.716
0.742333	0.569333	0.763	0.745333	0.738	0.72	0.728	0.671	0.816667	0.736333	0.681667
0.776667	0.995333	0.731667	0.737333	0.683	0.726	0.743333	0.711	0.696333	0.709	0.740667
0.756667	0.789	0.732333	0.740667	0.708333	0.695667	0.731333	0.680333	0.712667	0.634667	0.716
0.723333	0.686	0.702	0.710333	0.732333	0.699	0.731333	0.692	0.725	0.665667	0.663333
0.702333	0.795	0.681333	0.679	0.837333	0.627333	0.778333	0.692333	0.739667	0.685667	0.7
0.764667	0.845667	0.697667	0.765	0.701333	0.707	0.739333	0.743333	0.746333	0.640333	0.7
0.862333	0.786333	0.774667	0.770333	0.693667	0.753	0.767667	0.694	0.704	0.662333	0.717333
0.77	0.801333	0.731	0.692333	0.714667	0.777667	0.745333	0.678333	0.767	0.646333	0.708
0.894667	0.811	0.736667	0.734	0.723	0.727667	0.75	0.721667	0.710333	0.681	0.689667
0.779333	0.804333	0.743333	0.734667	0.716667	0.711	0.755667	0.713333	0.742667	0.694	0.679
0.745667	0.840667	0.721	0.758333	0.736667	0.696333	0.772	0.708667	0.819333	0.683333	0.663
0.699	0.803333	0.697	0.730333	0.697667	0.722333	0.730667	0.724	0.684667	0.701667	0.672333
0.691667	0.829	0.680667	0.691667	0.713667	0.751	0.739667	0.694667	0.686	0.672	0.667333
0.744667	0.823667	0.748	0.788667	0.713	0.751	0.662	0.709667	0.76	0.656	0.743
0.734	0.816	0.766	0.714667	0.682667	0.683	0.773333	0.696667	0.753	0.64	0.734667
0.729333	0.896333	0.74	0.761667	0.777667	0.738333	0.752667	0.717	0.707667	0.680333	0.653333
0.738667	0.808667	0.748667	0.725	0.746	0.726333	0.651	0.78	0.735	0.694333	0.702667
0.67	0.829667	0.732667	0.662333	0.725	0.719667	0.759667	0.751333	0.701333	0.699	0.662667
0.763667	0.845333	0.688667	0.636667	0.702	0.723333	0.763333	0.686333	0.809	0.680333	0.682333

## Sheet: Protein gruop
Protein	Group
0.796333	1
0.740333	1
0.796667	1
0.748667	1
0.827667	1
0.765333	1
0.761	1
0.743667	1
0.776667	1
0.778667	1
0.754667	1
0.742333	1
0.776667	1
0.756667	1
0.723333	1
0.702333	1
0.764667	1
0.862333	1
0.77	1
0.894667	1
0.779333	1
0.745667	1
0.699	1
0.691667	1
0.744667	1
0.734	1
0.729333	1
0.738667	1
0.67	1
0.763667	1
0.798	2
0.863667	2
0.856333	2
0.841667	2
0.812333	2
0.778333	2
0.769667	2
0.782667	2
0.856667	2
0.773667	2
0.809667	2
0.569333	2
0.995333	2
0.789	2
0.686	2
0.795	2
0.845667	2
0.786333	2
0.801333	2
0.811	2
0.804333	2
0.840667	2
0.803333	2
0.829	2
0.823667	2
0.816	2
0.896333	2
0.808667	2
0.829667	2
0.845333	2
0.679333	3
0.739333	3
0.725	3
0.733333	3
0.705	3
0.722333	3
0.698	3
0.647667	3
0.688667	3
0.722667	3
0.737333	3
0.763	3
0.731667	3
0.732333	3
0.702	3
0.681333	3
0.697667	3
0.774667	3
0.731	3
0.736667	3
0.743333	3
0.721	3
0.697	3
0.680667	3
0.748	3
0.766	3
0.74	3
0.748667	3
0.732667	3
0.688667	3
0.687667	4
0.711333	4
0.729333	4
0.696	4
0.747	4
0.717	4
0.705333	4
0.698333	4
0.723667	4
0.703	4
0.723333	4
0.745333	4
0.737333	4
0.740667	4
0.710333	4
0.679	4
0.765	4
0.770333	4
0.692333	4
0.734	4
0.734667	4
0.758333	4
0.730333	4
0.691667	4
0.788667	4
0.714667	4
0.761667	4
0.725	4
0.662333	4
0.636667	4
0.654	5
0.655333	5
0.696667	5
0.726333	5
0.744333	5
0.686	5
0.665	5
0.704	5
0.637	5
0.717333	5
0.724333	5
0.738	5
0.683	5
0.708333	5
0.732333	5
0.837333	5
0.701333	5
0.693667	5
0.714667	5
0.723	5
0.716667	5
0.736667	5
0.697667	5
0.713667	5
0.713	5
0.682667	5
0.777667	5
0.746	5
0.725	5
0.702	5
0.704667	6
0.709333	6
0.734667	6
0.727333	6
0.748667	6
0.765333	6
0.641667	6
0.735667	6
0.733333	6
0.785333	6
0.740667	6
0.728	6
0.743333	6
0.731333	6
0.731333	6
0.778333	6
0.739333	6
0.767667	6
0.745333	6
0.75	6
0.755667	6
0.772	6
0.730667	6
0.739667	6
0.662	6
0.773333	6
0.752667	6
0.651	6
0.759667	6
0.763333	6
0.675	7
0.719	7
0.694	7
0.690333	7
0.713667	7
0.695	7
0.766	7
0.757667	7
0.732333	7
0.736333	7
0.709	7
0.671	7
0.711	7
0.680333	7
0.692	7
0.692333	7
0.743333	7
0.694	7
0.678333	7
0.721667	7
0.713333	7
0.708667	7
0.724	7
0.694667	7
0.709667	7
0.696667	7
0.717	7
0.78	7
0.751333	7
0.686333	7
0.739333	8
0.771667	8
0.822	8
0.832	8
0.853667	8
0.767333	8
0.779333	8
0.756	8
0.727333	8
0.796333	8
0.841	8
0.816667	8
0.696333	8
0.712667	8
0.725	8
0.739667	8
0.746333	8
0.704	8
0.767	8
0.710333	8
0.742667	8
0.819333	8
0.684667	8
0.686	8
0.76	8
0.753	8
0.707667	8
0.735	8
0.701333	8
0.809	8
0.650333	9
0.748333	9
0.732333	9
0.679667	9
0.744333	9
0.684667	9
0.745667	9
0.725	9
0.683	9
0.707667	9
0.698667	9
0.72	9
0.726	9
0.695667	9
0.699	9
0.627333	9
0.707	9
0.753	9
0.777667	9
0.727667	9
0.711	9
0.696333	9
0.722333	9
0.751	9
0.751	9
0.683	9
0.738333	9
0.726333	9
0.719667	9
0.723333	9
0.646667	10
0.661	10
0.719667	10
0.687667	10
0.665	10
0.685667	10
0.684333	10
0.691667	10
0.625667	10
0.659667	10
0.668667	10
0.736333	10
0.709	10
0.634667	10
0.665667	10
0.685667	10
0.640333	10
0.662333	10
0.646333	10
0.681	10
0.694	10
0.683333	10
0.701667	10
0.672	10
0.656	10
0.64	10
0.680333	10
0.694333	10
0.699	10
0.680333	10
0.693667	11
0.746333	11
0.718	11
0.732667	11
0.702	11
0.691667	11
0.691333	11
0.704	11
0.725	11
0.743	11
0.716	11
0.681667	11
0.740667	11
0.716	11
0.663333	11
0.7	11
0.7	11
0.717333	11
0.708	11
0.689667	11
0.679	11
0.663	11
0.672333	11
0.667333	11
0.743	11
0.734667	11
0.653333	11
0.702667	11
0.662667	11
0.682333	11

[truncated: 1 more sheets: Data Dictionary for enzymes]
